# Supplementary material for: Effect of Capsaicin and Other Thermo-TRP Agonists on Thermoregulatory Processes in the American Cockroach
Source: Molecules. 2018 Dec 18;23(12):3360. doi: 10.3390/molecules23123360 (PMC6321544; doi:10.3390/molecules23123360)
Supplement: Supplementary file 1 [file molecules-23-03360-s001.zip › S1 spreadsheet2.xlsx]

## Sheet: Arkusz1
l.p.	Time	Variant	Temp.
1	-1	Control 1
1	1	Control 1	26.5
1	3	Control 1	24.3
1	5	Control 1	24.7
1	7	Control 1	25.2
1	9	Control 1	25.4
1	11	Control 1	25.6
1	13	Control 1	25.5
1	15	Control 1	25.2
1	17	Control 1	26.2
1	19	Control 1	26.2
1	21	Control 1	25.9
1	23	Control 1	25.9
1	25	Control 1	25.9
2	-1	Control 1
2	1	Control 1	27.7
2	3	Control 1	26.5
2	5	Control 1	26.3
2	7	Control 1	26
2	9	Control 1	26
2	11	Control 1	26
2	13	Control 1	25.7
2	15	Control 1	25.3
2	17	Control 1	26.2
2	19	Control 1	26.3
2	21	Control 1	25.7
2	23	Control 1	25.7
2	25	Control 1	25.7
3	-1	Control 1	27.8
3	1	Control 1	25
3	3	Control 1	25.6
3	5	Control 1	26.3
3	7	Control 1	26.8
3	9	Control 1	26.8
3	11	Control 1	27
3	13	Control 1	27.5
3	15	Control 1	27.4
3	17	Control 1	27.6
3	19	Control 1	27.4
3	21	Control 1	27.5
3	23	Control 1	27.5
3	25	Control 1	27.4
4	-1	Control 1	28.6
4	1	Control 1	26.5
4	3	Control 1	27.2
4	5	Control 1	26.8
4	7	Control 1	28
4	9	Control 1	27.5
4	11	Control 1	28
4	13	Control 1	28.6
4	15	Control 1	28.4
4	17	Control 1	28.8
4	19	Control 1	28.1
4	21	Control 1	28.8
4	23	Control 1	29
4	25	Control 1	29.3
5	-1	Control 1	27.5
5	1	Control 1	26.6
5	3	Control 1	23.8
5	5	Control 1	24.5
5	7	Control 1	26.1
5	9	Control 1	26.4
5	11	Control 1	26.1
5	13	Control 1	25.8
5	15	Control 1	26.1
5	17	Control 1	25.9
5	19	Control 1	26.1
5	21	Control 1	25.9
5	23	Control 1	26
5	25	Control 1	26.4
6	-1	Control 1	29
6	1	Control 1	28.4
6	3	Control 1	26.8
6	5	Control 1	27.7
6	7	Control 1	28.2
6	9	Control 1	28.6
6	11	Control 1	31
6	13	Control 1	29.4
6	15	Control 1	29.4
6	17	Control 1	28.5
6	19	Control 1	28.1
6	21	Control 1	27.7
6	23	Control 1	29.2
6	25	Control 1	28.5
7	-1	Control 1	29.2
7	1	Control 1	27.6
7	3	Control 1	27.1
7	5	Control 1	28.1
7	7	Control 1	28.2
7	9	Control 1	28.6
7	11	Control 1	29.3
7	13	Control 1	29.5
7	15	Control 1	28.4
7	17	Control 1	30.1
7	19	Control 1	29.4
7	21	Control 1	28.6
7	23	Control 1	27.6
7	25	Control 1	27.6
8	-1	Control 1	28.4
8	1	Control 1	26.7
8	3	Control 1	26.4
8	5	Control 1	26.4
8	7	Control 1	26.2
8	9	Control 1	26.5
8	11	Control 1	25.6
8	13	Control 1	25.7
8	15	Control 1	26.5
8	17	Control 1	26.1
8	19	Control 1	26.3
8	21	Control 1	25
8	23	Control 1	25.7
8	25	Control 1	25.6
9	-1	Control 1	26.6
9	1	Control 1	24.5
9	3	Control 1	25
9	5	Control 1	25.1
9	7	Control 1	25.1
9	9	Control 1	25.6
9	11	Control 1	25.1
9	13	Control 1	25.5
9	15	Control 1	24.6
9	17	Control 1	25.6
9	19	Control 1	25.4
9	21	Control 1	25
9	23	Control 1	25.1
9	25	Control 1	25.5
10	-1	Capsaicin
10	1	Capsaicin	25.3
10	3	Capsaicin	23.3
10	5	Capsaicin	23.9
10	7	Capsaicin	24
10	9	Capsaicin	24.5
10	11	Capsaicin	25
10	13	Capsaicin	24.7
10	15	Capsaicin	24.5
10	17	Capsaicin	25.3
10	19	Capsaicin	25.2
10	21	Capsaicin	24.9
10	23	Capsaicin	25.1
10	25	Capsaicin	25
11	-1	Capsaicin
11	1	Capsaicin	24.5
11	3	Capsaicin	24.3
11	5	Capsaicin	25.7
11	7	Capsaicin	26.3
11	9	Capsaicin	26.95
11	11	Capsaicin	27.6
11	13	Capsaicin	26.6
11	15	Capsaicin	25.6
11	17	Capsaicin	26.1
11	19	Capsaicin	25.9
11	21	Capsaicin	25.7
11	23	Capsaicin	25.6
11	25	Capsaicin	25.5
12	-1	Capsaicin	27.9
12	1	Capsaicin	23.5
12	3	Capsaicin	24.9
12	5	Capsaicin	25.6
12	7	Capsaicin
12	9	Capsaicin
12	11	Capsaicin
12	13	Capsaicin
12	15	Capsaicin
12	17	Capsaicin
12	19	Capsaicin
12	21	Capsaicin
12	23	Capsaicin
12	25	Capsaicin
13	-1	Capsaicin	26.9
13	1	Capsaicin	25.8
13	3	Capsaicin	24.1
13	5	Capsaicin	24.2
13	7	Capsaicin	24.5
13	9	Capsaicin	24.3
13	11	Capsaicin	24.6
13	13	Capsaicin	25
13	15	Capsaicin	24.7
13	17	Capsaicin	25.6
13	19	Capsaicin	25.2
13	21	Capsaicin	25.4
13	23	Capsaicin	25.7
13	25	Capsaicin	27.7
14	-1	Capsaicin	27.2
14	1	Capsaicin	25
14	3	Capsaicin	23.2
14	5	Capsaicin	22.6
14	7	Capsaicin	22.7
14	9	Capsaicin	23.4
14	11	Capsaicin	23.5
14	13	Capsaicin	23.6
14	15	Capsaicin	24.3
14	17	Capsaicin	23.8
14	19	Capsaicin	24
14	21	Capsaicin	24.4
14	23	Capsaicin	25.1
14	25	Capsaicin	25.3
15	-1	Capsaicin	27.8
15	1	Capsaicin	25.6
15	3	Capsaicin	23.4
15	5	Capsaicin	24.3
15	7	Capsaicin	25
15	9	Capsaicin	25.6
15	11	Capsaicin	25.7
15	13	Capsaicin	25.9
15	15	Capsaicin	26.4
15	17	Capsaicin	26.3
15	19	Capsaicin	26.3
15	21	Capsaicin	26.1
15	23	Capsaicin	26.6
15	25	Capsaicin	26.9
16	-1	Capsaicin	28.1
16	1	Capsaicin	27.4
16	3	Capsaicin	25.9
16	5	Capsaicin	25.6
16	7	Capsaicin	25.2
16	9	Capsaicin	25.3
16	11	Capsaicin	26.1
16	13	Capsaicin	25.7
16	15	Capsaicin	25
16	17	Capsaicin	25.7
16	19	Capsaicin	25.9
16	21	Capsaicin	25.2
16	23	Capsaicin	25.8
16	25	Capsaicin	25.5
17	-1	Capsaicin	28.7
17	1	Capsaicin	28.1
17	3	Capsaicin	24.6
17	5	Capsaicin	24.4
17	7	Capsaicin	24.4
17	9	Capsaicin	25.1
17	11	Capsaicin	26.2
17	13	Capsaicin	25.4
17	15	Capsaicin	25
17	17	Capsaicin	25.9
17	19	Capsaicin	26.2
17	21	Capsaicin	25.5
17	23	Capsaicin	25.8
17	25	Capsaicin	25.9
18	-1	Capsaicin	26.6
18	1	Capsaicin	27.3
18	3	Capsaicin	24.4
18	5	Capsaicin	24
18	7	Capsaicin	23.6
18	9	Capsaicin	24
18	11	Capsaicin	24.3
18	13	Capsaicin	25
18	15	Capsaicin	25.9
18	17	Capsaicin	25.8
18	19	Capsaicin	25.6
18	21	Capsaicin	25.7
18	23	Capsaicin	26.2
18	25	Capsaicin	26.4
19	-1	Capsaicin	25.6
19	1	Capsaicin	25.3
19	3	Capsaicin	25.5
19	5	Capsaicin	22.4
19	7	Capsaicin	21.8
19	9	Capsaicin	22.6
19	11	Capsaicin	21.8
19	13	Capsaicin	22.5
19	15	Capsaicin	22.2
19	17	Capsaicin	23.4
19	19	Capsaicin	23.9
19	21	Capsaicin	23.9
19	23	Capsaicin	23.9
19	25	Capsaicin	24.4
20	-1	Capsaicin	27.9
20	1	Capsaicin	26.5
20	3	Capsaicin	26.6
20	5	Capsaicin	25.4
20	7	Capsaicin	25
20	9	Capsaicin	26.5
20	11	Capsaicin	25.6
20	13	Capsaicin	26.7
20	15	Capsaicin	25.9
20	17	Capsaicin	26.8
20	19	Capsaicin	26.7
20	21	Capsaicin	26.7
20	23	Capsaicin	26.7
20	25	Capsaicin	27.6
21	-1	Control 2	27.6
21	1	Control 2	28.1
21	3	Control 2	26
21	5	Control 2	25.7
21	7	Control 2	26.3
21	9	Control 2	26
21	11	Control 2	25.9
21	13	Control 2	25.7
21	15	Control 2	25.9
21	17	Control 2	25.9
21	19	Control 2	25.4
21	21	Control 2	26.3
21	23	Control 2	25.9
21	25	Control 2	25.9
22	-1	Control 2	27.1
22	1	Control 2	27.3
22	3	Control 2	24.7
22	5	Control 2	24.8
22	7	Control 2	25.4
22	9	Control 2	25
22	11	Control 2	24.9
22	13	Control 2	24.1
22	15	Control 2	25.3
22	17	Control 2	25.4
22	19	Control 2	24.9
22	21	Control 2	25.8
22	23	Control 2	25.6
22	25	Control 2	25.9
23	-1	Control 2	28.7
23	1	Control 2	26.9
23	3	Control 2	26.1
23	5	Control 2	24.9
23	7	Control 2	25.3
23	9	Control 2	24.8
23	11	Control 2	25.6
23	13	Control 2	26.1
23	15	Control 2	26.9
23	17	Control 2	27.6
23	19	Control 2	28.4
23	21	Control 2	26
23	23	Control 2	28
23	25	Control 2	28
24	-1	Control 2	28.9
24	1	Control 2	27.2
24	3	Control 2	25.8
24	5	Control 2	26.9
24	7	Control 2	27.4
24	9	Control 2	27.2
24	11	Control 2
24	13	Control 2
24	15	Control 2
24	17	Control 2
24	19	Control 2
24	21	Control 2
24	23	Control 2
24	25	Control 2
25	-1	Control 2	25.2
25	1	Control 2	24.3
25	3	Control 2	23
25	5	Control 2	23.4
25	7	Control 2
25	9	Control 2
25	11	Control 2
25	13	Control 2
25	15	Control 2
25	17	Control 2
25	19	Control 2
25	21	Control 2
25	23	Control 2
25	25	Control 2
26	-1	Control 2	26.4
26	1	Control 2	25.1
26	3	Control 2	24.7
26	5	Control 2	25.7
26	7	Control 2	25.4
26	9	Control 2	26.1
26	11	Control 2	26.4
26	13	Control 2	25.8
26	15	Control 2	26
26	17	Control 2	26
26	19	Control 2	25.8
26	21	Control 2	25.8
26	23	Control 2	25.7
26	25	Control 2	26.8
27	-1	Control 2	27.3
27	1	Control 2	26.4
27	3	Control 2	24.9
27	5	Control 2	24.6
27	7	Control 2	24.5
27	9	Control 2	24.7
27	11	Control 2	24.6
27	13	Control 2	24.6
27	15	Control 2	25
27	17	Control 2	25.6
27	19	Control 2	25.3
27	21	Control 2	25.2
27	23	Control 2	25.1
27	25	Control 2	25.4
28	-1	Control 2	26.5
28	1	Control 2	25.9
28	3	Control 2	24.2
28	5	Control 2	24.4
28	7	Control 2	24.4
28	9	Control 2	25
28	11	Control 2	25.2
28	13	Control 2	25.3
28	15	Control 2	26
28	17	Control 2	28.4
28	19	Control 2	28.6
28	21	Control 2	28.8
28	23	Control 2	27.6
28	25	Control 2	27.5
29	-1	Control 2	27.4
29	1	Control 2	24.5
29	3	Control 2	23.7
29	5	Control 2	25
29	7	Control 2	26
29	9	Control 2	26.1
29	11	Control 2	26.7
29	13	Control 2	27.1
29	15	Control 2	27.6
29	17	Control 2	28
29	19	Control 2	27.4
29	21	Control 2	28
29	23	Control 2	28.3
29	25	Control 2	28.5
30	-1	Control 2	26.6
30	1	Control 2	26.1
30	3	Control 2	24.6
30	5	Control 2	24.9
30	7	Control 2	24.9
30	9	Control 2	24.7
30	11	Control 2	25.1
30	13	Control 2	25.5
30	15	Control 2	25.5
30	17	Control 2	25.8
30	19	Control 2	25.3
30	21	Control 2	25.8
30	23	Control 2	25.9
30	25	Control 2	26.1
31	-1	Capsazepine	28.4
31	1	Capsazepine	29.1
31	3	Capsazepine	26.1
31	5	Capsazepine	25.8
31	7	Capsazepine	26.1
31	9	Capsazepine	25.8
31	11	Capsazepine	25.9
31	13	Capsazepine	25.5
31	15	Capsazepine	26.5
31	17	Capsazepine	26.4
31	19	Capsazepine	26
31	21	Capsazepine	27.2
31	23	Capsazepine	26.7
31	25	Capsazepine	27
32	-1	Capsazepine	27.8
32	1	Capsazepine	28.9
32	3	Capsazepine	26.8
32	5	Capsazepine	27.6
32	7	Capsazepine	27.9
32	9	Capsazepine	28.2
32	11	Capsazepine	28.2
32	13	Capsazepine	27
32	15	Capsazepine	28.5
32	17	Capsazepine	27.6
32	19	Capsazepine	27.4
32	21	Capsazepine	28.2
32	23	Capsazepine	28.1
32	25	Capsazepine	28
33	-1	Capsazepine	27.9
33	1	Capsazepine	26.9
33	3	Capsazepine	24.1
33	5	Capsazepine	24.5
33	7	Capsazepine	25.2
33	9	Capsazepine	25.5
33	11	Capsazepine	25.9
33	13	Capsazepine	25.3
33	15	Capsazepine	26
33	17	Capsazepine	25.9
33	19	Capsazepine	26.3
33	21	Capsazepine	25.8
33	23	Capsazepine
33	25	Capsazepine
34	-1	Capsazepine	28
34	1	Capsazepine	26.7
34	3	Capsazepine	24.6
34	5	Capsazepine	24.8
34	7	Capsazepine	25.3
34	9	Capsazepine	25
34	11	Capsazepine	25.7
34	13	Capsazepine	25
34	15	Capsazepine	25.6
34	17	Capsazepine	25.4
34	19	Capsazepine	25.9
34	21	Capsazepine	25.5
34	23	Capsazepine
34	25	Capsazepine
35	-1	Capsazepine	25.2
35	1	Capsazepine	24.9
35	3	Capsazepine	23.4
35	5	Capsazepine	24
35	7	Capsazepine	24
35	9	Capsazepine	24.7
35	11	Capsazepine	25.2
35	13	Capsazepine	25
35	15	Capsazepine	25.4
35	17	Capsazepine	26.4
35	19	Capsazepine	26.1
35	21	Capsazepine	26
35	23	Capsazepine	25.9
35	25	Capsazepine	27
36	-1	Capsazepine	25.8
36	1	Capsazepine	25.6
36	3	Capsazepine	24.6
36	5	Capsazepine	26.2
36	7	Capsazepine	26.2
36	9	Capsazepine	26.2
36	11	Capsazepine	26.7
36	13	Capsazepine	26.4
36	15	Capsazepine	26.1
36	17	Capsazepine	26.1
36	19	Capsazepine	25.6
36	21	Capsazepine	25.5
36	23	Capsazepine	25.3
36	25	Capsazepine	26.1
37	-1	Capsazepine	27.3
37	1	Capsazepine	26.5
37	3	Capsazepine	24
37	5	Capsazepine	23.4
37	7	Capsazepine	23.4
37	9	Capsazepine	23.8
37	11	Capsazepine	24
37	13	Capsazepine	24.3
37	15	Capsazepine	24.7
37	17	Capsazepine	25.4
37	19	Capsazepine	24.9
37	21	Capsazepine	24.9
37	23	Capsazepine	24.9
37	25	Capsazepine	24.9
38	-1	Capsazepine	27.2
38	1	Capsazepine	27.3
38	3	Capsazepine	25.3
38	5	Capsazepine	25
38	7	Capsazepine	25
38	9	Capsazepine	25
38	11	Capsazepine	25.1
38	13	Capsazepine	25.2
38	15	Capsazepine	25.6
38	17	Capsazepine	27.2
38	19	Capsazepine	27
38	21	Capsazepine	27.1
38	23	Capsazepine	26.9
38	25	Capsazepine	27.5
39	-1	Capsazepine	27.1
39	1	Capsazepine	27.7
39	3	Capsazepine	26.3
39	5	Capsazepine	26.4
39	7	Capsazepine	25.8
39	9	Capsazepine	25.7
39	11	Capsazepine	26
39	13	Capsazepine	25.9
39	15	Capsazepine	25.9
39	17	Capsazepine	26.4
39	19	Capsazepine	25.8
39	21	Capsazepine	26.3
39	23	Capsazepine	26.8
39	25	Capsazepine	27.2
40	-1	Capsazepine	28.1
40	1	Capsazepine	28.9
40	3	Capsazepine	26.6
40	5	Capsazepine	26.4
40	7	Capsazepine	28.8
40	9	Capsazepine	29.5
40	11	Capsazepine	32
40	13	Capsazepine	30
40	15	Capsazepine	27.6
40	17	Capsazepine	27.5
40	19	Capsazepine	26.3
40	21	Capsazepine	26.7
40	23	Capsazepine	27
40	25	Capsazepine	27.5
41	-1	Control 3	27.7
41	1	Control 3	27.9
41	3	Control 3	26.8
41	5	Control 3	26.6
41	7	Control 3	26.2
41	9	Control 3	25.9
41	11	Control 3	25.6
41	13	Control 3	26.3
41	15	Control 3	25.1
41	17	Control 3	26.4
41	19	Control 3
41	21	Control 3
41	23	Control 3
41	25	Control 3
42	-1	Control 3	28.5
42	1	Control 3	26.8
42	3	Control 3	26.4
42	5	Control 3	26.8
42	7	Control 3	27.9
42	9	Control 3	28.6
42	11	Control 3	28.3
42	13	Control 3	27.9
42	15	Control 3	26.4
42	17	Control 3	27.1
42	19	Control 3
42	21	Control 3
42	23	Control 3
42	25	Control 3
43	-1	Control 3	29
43	1	Control 3	27.3
43	3	Control 3	28.1
43	5	Control 3	27.6
43	7	Control 3	27
43	9	Control 3	27.7
43	11	Control 3	27.6
43	13	Control 3	27.4
43	15	Control 3	27.1
43	17	Control 3	27
43	19	Control 3	26.3
43	21	Control 3	26.5
43	23	Control 3	26.4
43	25	Control 3	26.4
44	-1	Control 3	28.6
44	1	Control 3	27.1
44	3	Control 3	26.3
44	5	Control 3	25.5
44	7	Control 3	25.8
44	9	Control 3	26.8
44	11	Control 3	26.7
44	13	Control 3	26.8
44	15	Control 3	26.6
44	17	Control 3	26.8
44	19	Control 3	26.1
44	21	Control 3	26.5
44	23	Control 3	26.5
44	25	Control 3	26.5
45	-1	Control 3	27.5
45	1	Control 3	24.8
45	3	Control 3	24
45	5	Control 3	24.5
45	7	Control 3	25.2
45	9	Control 3	26
45	11	Control 3	26.6
45	13	Control 3	28.7
45	15	Control 3	28
45	17	Control 3	27.5
45	19	Control 3	26.8
45	21	Control 3	26.1
45	23	Control 3	26.9
45	25	Control 3	25.6
46	-1	Control 3	27.7
46	1	Control 3	25.6
46	3	Control 3	25.5
46	5	Control 3	25.4
46	7	Control 3	25.6
46	9	Control 3	25.4
46	11	Control 3	25.7
46	13	Control 3	26.2
46	15	Control 3	26.8
46	17	Control 3	26.5
46	19	Control 3	26.7
46	21	Control 3	26.7
46	23	Control 3	27.6
46	25	Control 3	26.1
47	-1	Control 3	28.8
47	1	Control 3	27.8
47	3	Control 3	26.7
47	5	Control 3	25.8
47	7	Control 3	26.1
47	9	Control 3	25.8
47	11	Control 3	26
47	13	Control 3	25.9
47	15	Control 3	26.4
47	17	Control 3	26.1
47	19	Control 3	25.9
47	21	Control 3	26.1
47	23	Control 3	26.3
47	25	Control 3	26.1
48	-1	Control 3	29.4
48	1	Control 3	28.7
48	3	Control 3	28.1
48	5	Control 3	26.5
48	7	Control 3	26.8
48	9	Control 3	26.6
48	11	Control 3	26.9
48	13	Control 3	26.8
48	15	Control 3	27.4
48	17	Control 3	27.5
48	19	Control 3	27.5
48	21	Control 3	27.5
48	23	Control 3	27.6
48	25	Control 3	27.7
49	-1	Menthol	27.9
49	1	Menthol	28.1
49	3	Menthol	26.1
49	5	Menthol	25.8
49	7	Menthol	25.6
49	9	Menthol	25.7
49	11	Menthol	25.6
49	13	Menthol	26.1
49	15	Menthol	24.9
49	17	Menthol	26.4
49	19	Menthol	26.2
49	21	Menthol	26.2
49	23	Menthol	26.2
49	25	Menthol	26.2
50	-1	Menthol	26.7
50	1	Menthol	27.2
50	3	Menthol	25.7
50	5	Menthol	25.9
50	7	Menthol	25.9
50	9	Menthol	25.9
50	11	Menthol	25.9
50	13	Menthol	26.9
50	15	Menthol	27.5
50	17	Menthol	28.7
50	19	Menthol	26.2
50	21	Menthol	26.2
50	23	Menthol	26.2
50	25	Menthol	26.2
51	-1	Menthol	28.6
51	1	Menthol	28
51	3	Menthol	27.8
51	5	Menthol	26.3
51	7	Menthol	25.9
51	9	Menthol	27.2
51	11	Menthol	27.6
51	13	Menthol	28
51	15	Menthol	28.2
51	17	Menthol	28.7
51	19	Menthol	28.5
51	21	Menthol	28.7
51	23	Menthol	28.6
51	25	Menthol	28.5
52	-1	Menthol	29
52	1	Menthol	28
52	3	Menthol	27.5
52	5	Menthol	26.2
52	7	Menthol	25.9
52	9	Menthol	26.8
52	11	Menthol	26.6
52	13	Menthol	26.6
52	15	Menthol	26.5
52	17	Menthol	26.4
52	19	Menthol	25.9
52	21	Menthol	26.3
52	23	Menthol	26.2
52	25	Menthol	26.1
53	-1	Menthol	26.8
53	1	Menthol	26.1
53	3	Menthol	23.2
53	5	Menthol	24.1
53	7	Menthol	23.9
53	9	Menthol	24.8
53	11	Menthol	25.2
53	13	Menthol	25.5
53	15	Menthol	25.8
53	17	Menthol	25.6
53	19	Menthol	25.9
53	21	Menthol	25.5
53	23	Menthol	26.6
53	25	Menthol	24.9
54	-1	Menthol	27.1
54	1	Menthol	27
54	3	Menthol	24.4
54	5	Menthol	24.8
54	7	Menthol	25.3
54	9	Menthol	25.8
54	11	Menthol	26.3
54	13	Menthol	26.6
54	15	Menthol	26.9
54	17	Menthol	26.7
54	19	Menthol	26.9
54	21	Menthol	26.5
54	23	Menthol	27.8
54	25	Menthol	26.4
55	-1	Menthol	28.6
55	1	Menthol	27.3
55	3	Menthol	24.5
55	5	Menthol	25.3
55	7	Menthol	25.8
55	9	Menthol	26.3
55	11	Menthol	26.7
55	13	Menthol	26.7
55	15	Menthol	27.7
55	17	Menthol	27.1
55	19	Menthol	26.7
55	21	Menthol	27.3
55	23	Menthol	27.3
55	25	Menthol	27.4
56	-1	Menthol	28.2
56	1	Menthol	27.7
56	3	Menthol	26.3
56	5	Menthol	24.5
56	7	Menthol	24.7
56	9	Menthol	24.8
56	11	Menthol
56	13	Menthol
56	15	Menthol
56	17	Menthol
56	19	Menthol
56	21	Menthol
56	23	Menthol
56	25	Menthol
57	-1	Control 4	24.4
57	1	Control 4	25.9
57	3	Control 4	24.8
57	5	Control 4	24.5
57	7	Control 4	24.4
57	9	Control 4	24.6
57	11	Control 4	25.6
57	13	Control 4	24.9
57	15	Control 4	25.3
57	17	Control 4	24.9
57	19	Control 4
57	21	Control 4
57	23	Control 4
57	25	Control 4
58	-1	Control 4	23.6
58	1	Control 4	24.7
58	3	Control 4	24.5
58	5	Control 4	23.9
58	7	Control 4	23.8
58	9	Control 4	23.7
58	11	Control 4	24.6
58	13	Control 4	23.9
58	15	Control 4	24.5
58	17	Control 4	24
58	19	Control 4
58	21	Control 4
58	23	Control 4
58	25	Control 4
59	-1	Control 4	24.2
59	1	Control 4	26.2
59	3	Control 4	18.8
59	5	Control 4	26.2
59	7	Control 4	26.1
59	9	Control 4	27.4
59	11	Control 4	26.7
59	13	Control 4	27.4
59	15	Control 4	25.9
59	17	Control 4	26.5
59	19	Control 4	26.1
59	21	Control 4	26.1
59	23	Control 4	25.8
59	25	Control 4	25.7
60	-1	Control 4	23.7
60	1	Control 4	26.3
60	3	Control 4	21.7
60	5	Control 4	24
60	7	Control 4	24.8
60	9	Control 4	27.5
60	11	Control 4	29.1
60	13	Control 4	28.2
60	15	Control 4	26.4
60	17	Control 4	27.1
60	19	Control 4	26.4
60	21	Control 4	26.5
60	23	Control 4	26
60	25	Control 4	26
61	-1	Control 4	26.9
61	1	Control 4	23.7
61	3	Control 4	25.3
61	5	Control 4	25.8
61	7	Control 4	24.9
61	9	Control 4	25
61	11	Control 4	24.1
61	13	Control 4	26.3
61	15	Control 4	26.7
61	17	Control 4	27.1
61	19	Control 4	26.4
61	21	Control 4	26.4
61	23	Control 4	26.5
61	25	Control 4	27
62	-1	Control 4	27.3
62	1	Control 4	25.6
62	3	Control 4	23.5
62	5	Control 4	26.9
62	7	Control 4	26.2
62	9	Control 4	26
62	11	Control 4	25.1
62	13	Control 4	27.4
62	15	Control 4	27.4
62	17	Control 4	28.3
62	19	Control 4	27.4
62	21	Control 4	27.2
62	23	Control 4	27.5
62	25	Control 4	28
63	-1	Control 4	28.6
63	1	Control 4	27.6
63	3	Control 4	26.6
63	5	Control 4	26.9
63	7	Control 4	27.2
63	9	Control 4	26.7
63	11	Control 4	26.5
63	13	Control 4	26.5
63	15	Control 4	27.4
63	17	Control 4	26.4
63	19	Control 4	26.3
63	21	Control 4	26.4
63	23	Control 4	27.4
63	25	Control 4	26.4
64	-1	Control 4	28.2
64	1	Control 4	24.7
64	3	Control 4	24
64	5	Control 4	24.4
64	7	Control 4	24.5
64	9	Control 4	24.2
64	11	Control 4	24.4
64	13	Control 4	24.1
64	15	Control 4	24.7
64	17	Control 4	24.1
64	19	Control 4	23.9
64	21	Control 4	24.2
64	23	Control 4	25.1
64	25	Control 4	24.1
65	-1	Camphor	24.2
65	1	Camphor	26.2
65	3	Camphor	24.3
65	5	Camphor	23.5
65	7	Camphor	23.2
65	9	Camphor	23.3
65	11	Camphor	24.1
65	13	Camphor	23.3
65	15	Camphor	23.9
65	17	Camphor	23.4
65	19	Camphor	23.9
65	21	Camphor	24.7
65	23	Camphor	24
65	25	Camphor	24
66	-1	Camphor	23.7
66	1	Camphor	26.3
66	3	Camphor	24.6
66	5	Camphor	24
66	7	Camphor	24.1
66	9	Camphor	24.5
66	11	Camphor	25.7
66	13	Camphor	24.6
66	15	Camphor	25.3
66	17	Camphor	24.8
66	19	Camphor	25.1
66	21	Camphor	25.7
66	23	Camphor	25
66	25	Camphor	25.3
67	-1	Camphor	27.9
67	1	Camphor	28.1
67	3	Camphor	20.3
67	5	Camphor	23
67	7	Camphor	22.3
67	9	Camphor	25
67	11	Camphor	24.9
67	13	Camphor	25.6
67	15	Camphor	24.2
67	17	Camphor	25.6
67	19	Camphor	25.1
67	21	Camphor	25.7
67	23	Camphor	25.5
67	25	Camphor	25.7
68	-1	Camphor	26.7
68	1	Camphor	27.2
68	3	Camphor	19.6
68	5	Camphor	21.1
68	7	Camphor	20.6
68	9	Camphor	23.6
68	11	Camphor	23.3
68	13	Camphor	24.1
68	15	Camphor	22.9
68	17	Camphor	24.2
68	19	Camphor	24.1
68	21	Camphor	24.4
68	23	Camphor	24.5
68	25	Camphor	24.4
69	-1	Camphor	25.7
69	1	Camphor	22.9
69	3	Camphor	23
69	5	Camphor	24.6
69	7	Camphor	25.4
69	9	Camphor	25
69	11	Camphor	25.8
69	13	Camphor	28.6
69	15	Camphor	28.4
69	17	Camphor	29.9
69	19	Camphor	28.2
69	21	Camphor	28.3
69	23	Camphor	27.4
69	25	Camphor	27.5
70	-1	Camphor	27
70	1	Camphor	24.7
70	3	Camphor	26.4
70	5	Camphor	27.7
70	7	Camphor	26.2
70	9	Camphor	25
70	11	Camphor	23.7
70	13	Camphor	26.2
70	15	Camphor	26.4
70	17	Camphor	27.4
70	19	Camphor	26.4
70	21	Camphor	26.8
70	23	Camphor	26.1
70	25	Camphor	26.3
71	-1	Camphor	28.6
71	1	Camphor	27.7
71	3	Camphor	26.8
71	5	Camphor	26.5
71	7	Camphor	27.2
71	9	Camphor	26.4
71	11	Camphor	26.4
71	13	Camphor	26.1
71	15	Camphor	26.7
71	17	Camphor	25.8
71	19	Camphor	25.3
71	21	Camphor	25.5
71	23	Camphor	26.2
71	25	Camphor	25.2
72	-1	Camphor	28.2
72	1	Camphor	25.2
72	3	Camphor	24.1
72	5	Camphor
72	7	Camphor
72	9	Camphor
72	11	Camphor
72	13	Camphor
72	15	Camphor
72	17	Camphor
72	19	Camphor
72	21	Camphor
72	23	Camphor
72	25	Camphor
73	-1	Control 5	27
73	1	Control 5	26.5
73	3	Control 5	25.7
73	5	Control 5	26.4
73	7	Control 5	27
73	9	Control 5	27.8
73	11	Control 5	27
73	13	Control 5	26.5
73	15	Control 5	26.4
73	17	Control 5	25.2
73	19	Control 5	25.5
73	21	Control 5	25.5
73	23	Control 5	25.2
73	25	Control 5	25.2
74	-1	Control 5	26.3
74	1	Control 5	25.6
74	3	Control 5	25.5
74	5	Control 5	25.7
74	7	Control 5	27.8
74	9	Control 5	26.8
74	11	Control 5	26
74	13	Control 5	26.6
74	15	Control 5	28.7
74	17	Control 5	29.6
74	19	Control 5	29.1
74	21	Control 5	28.3
74	23	Control 5	27.5
74	25	Control 5	26.3
75	-1	Control 5	27.3
75	1	Control 5	26.3
75	3	Control 5	24.9
75	5	Control 5	25.4
75	7	Control 5	25.9
75	9	Control 5	26.5
75	11	Control 5	26.3
75	13	Control 5	26.3
75	15	Control 5	26.7
75	17	Control 5	26.7
75	19	Control 5	26.4
75	21	Control 5	27.1
75	23	Control 5	27
75	25	Control 5	28
76	-1	Control 5	26.7
76	1	Control 5	26.1
76	3	Control 5	25.8
76	5	Control 5	25.3
76	7	Control 5	25.4
76	9	Control 5	25.9
76	11	Control 5	25.4
76	13	Control 5	25.6
76	15	Control 5	25.7
76	17	Control 5	26.2
76	19	Control 5	25.2
76	21	Control 5	25.4
76	23	Control 5	25.6
76	25	Control 5	26.1
77	-1	Control 5	25.6
77	1	Control 5	24.8
77	3	Control 5	24.8
77	5	Control 5	26.1
77	7	Control 5	26.4
77	9	Control 5	26.6
77	11	Control 5	27.1
77	13	Control 5	26.8
77	15	Control 5	27
77	17	Control 5	26.2
77	19	Control 5	26.1
77	21	Control 5	26.4
77	23	Control 5	26
77	25	Control 5	25.8
78	-1	Control 5	26
78	1	Control 5	26.2
78	3	Control 5	26.5
78	5	Control 5
78	7	Control 5
78	9	Control 5
78	11	Control 5
78	13	Control 5
78	15	Control 5
78	17	Control 5
78	19	Control 5
78	21	Control 5
78	23	Control 5
78	25	Control 5
79	-1	Control 5	26.9
79	1	Control 5	26.5
79	3	Control 5	25.1
79	5	Control 5	26.2
79	7	Control 5	27.5
79	9	Control 5	27.9
79	11	Control 5	27
79	13	Control 5	27.8
79	15	Control 5	28.3
79	17	Control 5	28
79	19	Control 5	28.3
79	21	Control 5	28.1
79	23	Control 5	28
79	25	Control 5	27.1
80	-1	Control 5	27.5
80	1	Control 5	27.1
80	3	Control 5	26.3
80	5	Control 5	27.5
80	7	Control 5	28.3
80	9	Control 5	28.3
80	11	Control 5	26.8
80	13	Control 5	26.1
80	15	Control 5	26.1
80	17	Control 5	26.3
80	19	Control 5	26.9
80	21	Control 5	26.3
80	23	Control 5	26.1
80	25	Control 5	25.4
81	-1	Thymol	26.5
81	1	Thymol	26.5
81	3	Thymol	24.3
81	5	Thymol	24.8
81	7	Thymol	25.3
81	9	Thymol	25
81	11	Thymol	25
81	13	Thymol	25.4
81	15	Thymol	25.7
81	17	Thymol	24.5
81	19	Thymol	25.4
81	21	Thymol	25.4
81	23	Thymol	25.2
81	25	Thymol	25.3
82	-1	Thymol	25.8
82	1	Thymol	25.6
82	3	Thymol	24.9
82	5	Thymol	25.5
82	7	Thymol	26.2
82	9	Thymol	27.2
82	11	Thymol	28.5
82	13	Thymol	29.5
82	15	Thymol	25
82	17	Thymol	30.1
82	19	Thymol	27.7
82	21	Thymol	26.4
82	23	Thymol	27.1
82	25	Thymol	28.4
83	-1	Thymol	27.1
83	1	Thymol	25.9
83	3	Thymol	25.7
83	5	Thymol	26.3
83	7	Thymol	25.9
83	9	Thymol	26.3
83	11	Thymol	25.9
83	13	Thymol	25.9
83	15	Thymol	26.5
83	17	Thymol	26.8
83	19	Thymol	25.8
83	21	Thymol	25.7
83	23	Thymol	25.9
83	25	Thymol	25.9
84	-1	Thymol	27.6
84	1	Thymol	27.2
84	3	Thymol	25.8
84	5	Thymol	26.6
84	7	Thymol	26.5
84	9	Thymol	26.5
84	11	Thymol	26.6
84	13	Thymol	26.1
84	15	Thymol	26.2
84	17	Thymol	26.5
84	19	Thymol	25.5
84	21	Thymol	25.8
84	23	Thymol	25.8
84	25	Thymol	25.8
85	-1	Thymol	26.8
85	1	Thymol	26.6
85	3	Thymol	27.1
85	5	Thymol	27.7
85	7	Thymol	27.5
85	9	Thymol	27.8
85	11	Thymol	27.2
85	13	Thymol	27.3
85	15	Thymol	26.6
85	17	Thymol	26.1
85	19	Thymol	26.6
85	21	Thymol	27.1
85	23	Thymol	26.1
85	25	Thymol	26.2
86	-1	Thymol	26.2
86	1	Thymol	25.9
86	3	Thymol	25.6
86	5	Thymol	26.6
86	7	Thymol	26.1
86	9	Thymol	26.5
86	11	Thymol	26.4
86	13	Thymol	26.8
86	15	Thymol	26.4
86	17	Thymol	25.2
86	19	Thymol	25.6
86	21	Thymol	26.2
86	23	Thymol	25.3
86	25	Thymol	25.1
87	-1	Thymol	26.7
87	1	Thymol	26.4
87	3	Thymol	25.7
87	5	Thymol	25.2
87	7	Thymol	25.9
87	9	Thymol	26.2
87	11	Thymol	26.4
87	13	Thymol	26.1
87	15	Thymol	26.4
87	17	Thymol	26.6
87	19	Thymol	26.7
87	21	Thymol	26.2
87	23	Thymol	26.4
87	25	Thymol	26.2
88	-1	Thymol	26.5
88	1	Thymol	26.4
88	3	Thymol	24.7
88	5	Thymol	24.8
88	7	Thymol	25.9
88	9	Thymol	27.3
88	11	Thymol
88	13	Thymol
88	15	Thymol
88	17	Thymol
88	19	Thymol
88	21	Thymol
88	23	Thymol
88	25	Thymol
89	-1	Control 6	25.8
89	1	Control 6	23.6
89	3	Control 6	25
89	5	Control 6	24.5
89	7	Control 6	24.3
89	9	Control 6	24.7
89	11	Control 6	24.5
89	13	Control 6	23.9
89	15	Control 6	24.9
89	17	Control 6	24.8
89	19	Control 6	25
89	21	Control 6	24.6
89	23	Control 6	25
89	25	Control 6	24.7
90	-1	Control 6	26.5
90	1	Control 6	23.7
90	3	Control 6	24.6
90	5	Control 6	24.5
90	7	Control 6	24.5
90	9	Control 6	24.7
90	11	Control 6	24.5
90	13	Control 6	23.9
90	15	Control 6	24.8
90	17	Control 6	24.5
90	19	Control 6	24.7
90	21	Control 6	24.2
90	23	Control 6	24.7
90	25	Control 6	24.5
91	-1	Control 6	26.5
91	1	Control 6	23.6
91	3	Control 6	24.6
91	5	Control 6	24.7
91	7	Control 6	24.5
91	9	Control 6	24.9
91	11	Control 6	24.4
91	13	Control 6	25.5
91	15	Control 6	24.8
91	17	Control 6	25.4
91	19	Control 6	25.2
91	21	Control 6	25.5
91	23	Control 6	25.6
91	25	Control 6	25.6
92	-1	Control 6	25.4
92	1	Control 6	25.3
92	3	Control 6	24.7
92	5	Control 6	25.2
92	7	Control 6	26.3
92	9	Control 6	28
92	11	Control 6	27
92	13	Control 6	28.3
92	15	Control 6	27.1
92	17	Control 6	27.9
92	19	Control 6	27.7
92	21	Control 6	28.2
92	23	Control 6	28.1
92	25	Control 6	28.1
93	-1	Control 6	26.2
93	1	Control 6	25.6
93	3	Control 6	24.2
93	5	Control 6	24.1
93	7	Control 6	25.3
93	9	Control 6	27.5
93	11	Control 6	27.9
93	13	Control 6	27.1
93	15	Control 6	27.2
93	17	Control 6	27
93	19	Control 6	26.4
93	21	Control 6	26.7
93	23	Control 6	27.3
93	25	Control 6	27.1
94	-1	Control 6	25.4
94	1	Control 6	24.7
94	3	Control 6	24.4
94	5	Control 6	25
94	7	Control 6	25.4
94	9	Control 6	26.2
94	11	Control 6	26.2
94	13	Control 6	26
94	15	Control 6	26.2
94	17	Control 6	25.2
94	19	Control 6	25.4
94	21	Control 6	25.4
94	23	Control 6	25.5
94	25	Control 6	25.6
95	-1	Control 6	26.5
95	1	Control 6	25.8
95	3	Control 6	25.8
95	5	Control 6	25.5
95	7	Control 6	25.8
95	9	Control 6	26.5
95	11	Control 6	26.5
95	13	Control 6	26.8
95	15	Control 6	27.3
95	17	Control 6	27.6
95	19	Control 6	27.3
95	21	Control 6	27
95	23	Control 6	27.6
95	25	Control 6	27.1
96	-1	Control 6	26.7
96	1	Control 6	26.6
96	3	Control 6
96	5	Control 6
96	7	Control 6
96	9	Control 6
96	11	Control 6
96	13	Control 6
96	15	Control 6
96	17	Control 6
96	19	Control 6
96	21	Control 6
96	23	Control 6
96	25	Control 6
97	-1	AITC	26.2
97	1	AITC	23.2
97	3	AITC	24.4
97	5	AITC	24.3
97	7	AITC	23.9
97	9	AITC	24.1
97	11	AITC	24.2
97	13	AITC	23.6
97	15	AITC	24.4
97	17	AITC	24.3
97	19	AITC	24.7
97	21	AITC	24.3
97	23	AITC	25
97	25	AITC	24.8
98	-1	AITC	26.2
98	1	AITC	23.7
98	3	AITC	24.6
98	5	AITC	24.1
98	7	AITC	24.3
98	9	AITC	24.5
98	11	AITC	24.5
98	13	AITC	23.8
98	15	AITC	24.7
98	17	AITC	24.7
98	19	AITC	24.9
98	21	AITC	24.6
98	23	AITC	24.9
98	25	AITC	24.6
99	-1	AITC	26.2
99	1	AITC	25
99	3	AITC	24.4
99	5	AITC	24.8
99	7	AITC	26
99	9	AITC	25.7
99	11	AITC	24.9
99	13	AITC	25.5
99	15	AITC	24.6
99	17	AITC	25.1
99	19	AITC	25
99	21	AITC	24.8
99	23	AITC	25
99	25	AITC	25
100	-1	AITC	24.6
100	1	AITC	23.6
100	3	AITC	22.7
100	5	AITC	23.2
100	7	AITC	23.1
100	9	AITC	24.5
100	11	AITC	24.7
100	13	AITC	25.6
100	15	AITC	25.4
100	17	AITC	25.5
100	19	AITC	25.2
100	21	AITC	24.8
100	23	AITC	25.3
100	25	AITC	25.3
101	-1	AITC	26.4
101	1	AITC	25.7
101	3	AITC	23.9
101	5	AITC	24
101	7	AITC	24.4
101	9	AITC	25.9
101	11	AITC	25.6
101	13	AITC	26
101	15	AITC	25.5
101	17	AITC	26.2
101	19	AITC	26.6
101	21	AITC	26.6
101	23	AITC	27.1
101	25	AITC	26.5
102	-1	AITC	26.7
102	1	AITC	26.3
102	3	AITC	24.4
102	5	AITC	24
102	7	AITC	23.8
102	9	AITC	23.9
102	11	AITC	23.8
102	13	AITC	23.5
102	15	AITC	23.4
102	17	AITC	23.8
102	19	AITC	23.9
102	21	AITC	23.8
102	23	AITC	24
102	25	AITC	24.2
103	-1	AITC	26.5
103	1	AITC	26.9
103	3	AITC	25.1
103	5	AITC	24.4
103	7	AITC	24.9
103	9	AITC	25.2
103	11	AITC	25.1
103	13	AITC	25
103	15	AITC	25.4
103	17	AITC	25.2
103	19	AITC	25.2
103	21	AITC	25.1
103	23	AITC	25.6
103	25	AITC	25.3
104	-1	AITC	26.9
104	1	AITC	26.8
104	3	AITC
104	5	AITC
104	7	AITC
104	9	AITC
104	11	AITC
104	13	AITC
104	15	AITC
104	17	AITC
104	19	AITC
104	21	AITC
104	23	AITC
104	25	AITC
105	-1	Control 7	27.4
105	1	Control 7	27.7
105	3	Control 7	24.8
105	5	Control 7	26.1
105	7	Control 7	26.5
105	9	Control 7	26.2
105	11	Control 7	26.5
105	13	Control 7	26.1
105	15	Control 7	26.8
105	17	Control 7	26.2
105	19	Control 7	28
105	21	Control 7	27.7
105	23	Control 7	28.2
105	25	Control 7	27.1
106	-1	Control 7	28
106	1	Control 7	28.2
106	3	Control 7	25.2
106	5	Control 7	25.5
106	7	Control 7	26.3
106	9	Control 7	25.8
106	11	Control 7	25.1
106	13	Control 7	25.5
106	15	Control 7	25.4
106	17	Control 7	25.4
106	19	Control 7	25.3
106	21	Control 7	25.5
106	23	Control 7	26.2
106	25	Control 7	25.4
107	-1	Control 7	26.1
107	1	Control 7	24.9
107	3	Control 7	22.1
107	5	Control 7	23.4
107	7	Control 7	23.8
107	9	Control 7	24.4
107	11	Control 7	24.6
107	13	Control 7	24.8
107	15	Control 7	24.3
107	17	Control 7	25.5
107	19	Control 7	25.5
107	21	Control 7	25.6
107	23	Control 7	25.8
107	25	Control 7	25.9
108	-1	Control 7	26.2
108	1	Control 7	25.6
108	3	Control 7	24.2
108	5	Control 7	24.1
108	7	Control 7	25.3
108	9	Control 7	27.5
108	11	Control 7	27.9
108	13	Control 7	27.1
108	15	Control 7	27.2
108	17	Control 7	27
108	19	Control 7	26.4
108	21	Control 7	26.7
108	23	Control 7	27.3
108	25	Control 7	27.1
109	-1	Control 7	27.4
109	1	Control 7	26.5
109	3	Control 7	25.5
109	5	Control 7	25.4
109	7	Control 7	26
109	9	Control 7	26.7
109	11	Control 7	27.4
109	13	Control 7	27.7
109	15	Control 7	27.4
109	17	Control 7	27.2
109	19	Control 7	27
109	21	Control 7	27.4
109	23	Control 7	27.8
109	25	Control 7	28
110	-1	Control 7	26.9
110	1	Control 7	23.7
110	3	Control 7	25.3
110	5	Control 7	25.8
110	7	Control 7	24.9
110	9	Control 7	25
110	11	Control 7	24.1
110	13	Control 7	26.3
110	15	Control 7	26.7
110	17	Control 7	27.1
110	19	Control 7	26.4
110	21	Control 7	26.4
110	23	Control 7	26.5
110	25	Control 7	27
111	-1	Control 7	26.3
111	1	Control 7	25.7
111	3	Control 7	25.3
111	5	Control 7	25.4
111	7	Control 7	24.7
111	9	Control 7	24.7
111	11	Control 7	24.4
111	13	Control 7	24.4
111	15	Control 7	24.8
111	17	Control 7	25.7
111	19	Control 7	24.4
111	21	Control 7	24.4
111	23	Control 7	24.4
111	25	Control 7	24.2
112	-1	Control 7	25.8
112	1	Control 7	25
112	3	Control 7	23.1
112	5	Control 7	24.4
112	7	Control 7	24.6
112	9	Control 7	24.9
112	11	Control 7	25
112	13	Control 7	24.9
112	15	Control 7	25.2
112	17	Control 7	26.1
112	19	Control 7	25
112	21	Control 7	24.8
112	23	Control 7	24.6
112	25	Control 7	24.5
113	-1	Control 7	26
113	1	Control 7	22.8
113	3	Control 7	22.1
113	5	Control 7	21.4
113	7	Control 7	21.7
113	9	Control 7	19.8
113	11	Control 7	22.1
113	13	Control 7	22.2
113	15	Control 7	21.8
113	17	Control 7	22.1
113	19	Control 7	21.8
113	21	Control 7	22.7
113	23	Control 7	22.8
113	25	Control 7	22.9
114	-1	Control 7	26.1
114	1	Control 7	23.4
114	3	Control 7	22.1
114	5	Control 7	22.2
114	7	Control 7	22.3
114	9	Control 7	21
114	11	Control 7	23.4
114	13	Control 7	23.6
114	15	Control 7	23.5
114	17	Control 7	23.7
114	19	Control 7	23.7
114	21	Control 7	24
114	23	Control 7	24.5
114	25	Control 7	24.9
115	-1	Capsaicin plus Capsazepin	27
115	1	Capsaicin plus Capsazepin	28
115	3	Capsaicin plus Capsazepin	25.9
115	5	Capsaicin plus Capsazepin	26.1
115	7	Capsaicin plus Capsazepin	26.7
115	9	Capsaicin plus Capsazepin	26
115	11	Capsaicin plus Capsazepin	25.4
115	13	Capsaicin plus Capsazepin	25.7
115	15	Capsaicin plus Capsazepin	25.5
115	17	Capsaicin plus Capsazepin	25.5
115	19	Capsaicin plus Capsazepin	25.3
115	21	Capsaicin plus Capsazepin	25.8
115	23	Capsaicin plus Capsazepin	26.2
115	25	Capsaicin plus Capsazepin	25.2
116	-1	Capsaicin plus Capsazepin	27.1
116	1	Capsaicin plus Capsazepin	27.9
116	3	Capsaicin plus Capsazepin	26
116	5	Capsaicin plus Capsazepin	26.2
116	7	Capsaicin plus Capsazepin	26.5
116	9	Capsaicin plus Capsazepin	26.6
116	11	Capsaicin plus Capsazepin	26.1
116	13	Capsaicin plus Capsazepin	26.2
116	15	Capsaicin plus Capsazepin	26.3
116	17	Capsaicin plus Capsazepin	26.3
116	19	Capsaicin plus Capsazepin	26.2
116	21	Capsaicin plus Capsazepin	26.5
116	23	Capsaicin plus Capsazepin	27.2
116	25	Capsaicin plus Capsazepin	26.8
117	-1	Capsaicin plus Capsazepin	26
117	1	Capsaicin plus Capsazepin	24.7
117	3	Capsaicin plus Capsazepin	23.9
117	5	Capsaicin plus Capsazepin	23.8
117	7	Capsaicin plus Capsazepin	23.3
117	9	Capsaicin plus Capsazepin	23.6
117	11	Capsaicin plus Capsazepin	23.5
117	13	Capsaicin plus Capsazepin	23.5
117	15	Capsaicin plus Capsazepin	23.2
117	17	Capsaicin plus Capsazepin	25.6
117	19	Capsaicin plus Capsazepin	25.4
117	21	Capsaicin plus Capsazepin	25.8
117	23	Capsaicin plus Capsazepin	25.3
117	25	Capsaicin plus Capsazepin	25
118	-1	Capsaicin plus Capsazepin	26.1
118	1	Capsaicin plus Capsazepin	24.9
118	3	Capsaicin plus Capsazepin	22.9
118	5	Capsaicin plus Capsazepin	23.5
118	7	Capsaicin plus Capsazepin	24.6
118	9	Capsaicin plus Capsazepin	25.2
118	11	Capsaicin plus Capsazepin	25
118	13	Capsaicin plus Capsazepin	24.8
118	15	Capsaicin plus Capsazepin	24.3
118	17	Capsaicin plus Capsazepin	25.4
118	19	Capsaicin plus Capsazepin	25.1
118	21	Capsaicin plus Capsazepin	24.8
118	23	Capsaicin plus Capsazepin	24.9
118	25	Capsaicin plus Capsazepin	25
119	-1	Capsaicin plus Capsazepin	26.2
119	1	Capsaicin plus Capsazepin	24.1
119	3	Capsaicin plus Capsazepin	23.8
119	5	Capsaicin plus Capsazepin	23.6
119	7	Capsaicin plus Capsazepin	23.9
119	9	Capsaicin plus Capsazepin	24.5
119	11	Capsaicin plus Capsazepin	25.5
119	13	Capsaicin plus Capsazepin	25
119	15	Capsaicin plus Capsazepin	25.3
119	17	Capsaicin plus Capsazepin	25.3
119	19	Capsaicin plus Capsazepin	25.1
119	21	Capsaicin plus Capsazepin	25.2
119	23	Capsaicin plus Capsazepin	25.1
119	25	Capsaicin plus Capsazepin	25.2
120	-1	Capsaicin plus Capsazepin	26.6
120	1	Capsaicin plus Capsazepin	24.8
120	3	Capsaicin plus Capsazepin	23
120	5	Capsaicin plus Capsazepin	22.8
120	7	Capsaicin plus Capsazepin	23.8
120	9	Capsaicin plus Capsazepin	24.2
120	11	Capsaicin plus Capsazepin	25.6
120	13	Capsaicin plus Capsazepin	25
120	15	Capsaicin plus Capsazepin	25.1
120	17	Capsaicin plus Capsazepin	25.1
120	19	Capsaicin plus Capsazepin	25
120	21	Capsaicin plus Capsazepin	25.3
120	23	Capsaicin plus Capsazepin	25.1
120	25	Capsaicin plus Capsazepin	25.5
121	-1	Capsaicin plus Capsazepin	26.3
121	1	Capsaicin plus Capsazepin	24.6
121	3	Capsaicin plus Capsazepin	23.5
121	5	Capsaicin plus Capsazepin	25
121	7	Capsaicin plus Capsazepin	24.9
121	9	Capsaicin plus Capsazepin	25.1
121	11	Capsaicin plus Capsazepin	25.2
121	13	Capsaicin plus Capsazepin	25.2
121	15	Capsaicin plus Capsazepin	25.4
121	17	Capsaicin plus Capsazepin	26.2
121	19	Capsaicin plus Capsazepin	25.2
121	21	Capsaicin plus Capsazepin	25
121	23	Capsaicin plus Capsazepin	24.8
121	25	Capsaicin plus Capsazepin	24.7
122	-1	Capsaicin plus Capsazepin	25.5
122	1	Capsaicin plus Capsazepin	24.6
122	3	Capsaicin plus Capsazepin
122	5	Capsaicin plus Capsazepin
122	7	Capsaicin plus Capsazepin
122	9	Capsaicin plus Capsazepin
122	11	Capsaicin plus Capsazepin
122	13	Capsaicin plus Capsazepin
122	15	Capsaicin plus Capsazepin
122	17	Capsaicin plus Capsazepin
122	19	Capsaicin plus Capsazepin
122	21	Capsaicin plus Capsazepin
122	23	Capsaicin plus Capsazepin
122	25	Capsaicin plus Capsazepin
123	-1	Capsaicin plus Capsazepin	27.4
123	1	Capsaicin plus Capsazepin	25.8
123	3	Capsaicin plus Capsazepin	23.5
123	5	Capsaicin plus Capsazepin	23.1
123	7	Capsaicin plus Capsazepin	26.4
123	9	Capsaicin plus Capsazepin	25.1
123	11	Capsaicin plus Capsazepin	26.7
123	13	Capsaicin plus Capsazepin	26.5
123	15	Capsaicin plus Capsazepin	25.9
123	17	Capsaicin plus Capsazepin	26.2
123	19	Capsaicin plus Capsazepin	26.2
123	21	Capsaicin plus Capsazepin	25.9
123	23	Capsaicin plus Capsazepin	26.1
123	25	Capsaicin plus Capsazepin	24.2
124	-1	Capsaicin plus Capsazepin	26.2
124	1	Capsaicin plus Capsazepin	24.8
124	3	Capsaicin plus Capsazepin	23.5
124	5	Capsaicin plus Capsazepin	25
124	7	Capsaicin plus Capsazepin	23.8
124	9	Capsaicin plus Capsazepin	22.1
124	11	Capsaicin plus Capsazepin	23.2
124	13	Capsaicin plus Capsazepin	23.1
124	15	Capsaicin plus Capsazepin	23.1
124	17	Capsaicin plus Capsazepin	23.5
124	19	Capsaicin plus Capsazepin	23.3
124	21	Capsaicin plus Capsazepin	23.6
124	23	Capsaicin plus Capsazepin	24.7
124	25	Capsaicin plus Capsazepin	26.4
125	-1	Control 8	27.4
125	1	Control 8	27.7
125	3	Control 8	24.8
125	5	Control 8	26.1
125	7	Control 8	26.5
125	9	Control 8	26.2
125	11	Control 8	26.5
125	13	Control 8	26.1
125	15	Control 8	26.8
125	17	Control 8	26.2
125	19	Control 8	28
125	21	Control 8	27.7
125	23	Control 8	28.2
125	25	Control 8	27.1
126	-1	Control 8	28
126	1	Control 8	28.2
126	3	Control 8	25.2
126	5	Control 8	25.5
126	7	Control 8	26.3
126	9	Control 8	25.8
126	11	Control 8	25.1
126	13	Control 8	25.5
126	15	Control 8	25.4
126	17	Control 8	25.4
126	19	Control 8	25.3
126	21	Control 8	25.5
126	23	Control 8	26.2
126	25	Control 8	25.4
127	-1	Control 8	26.1
127	1	Control 8	24.9
127	3	Control 8	22.1
127	5	Control 8	23.4
127	7	Control 8	23.8
127	9	Control 8	24.4
127	11	Control 8	24.6
127	13	Control 8	24.8
127	15	Control 8	24.3
127	17	Control 8	25.5
127	19	Control 8	25.5
127	21	Control 8	25.6
127	23	Control 8	25.8
127	25	Control 8	25.9
128	-1	Control 8	26.2
128	1	Control 8	25.6
128	3	Control 8	24.2
128	5	Control 8	24.1
128	7	Control 8	25.3
128	9	Control 8	27.5
128	11	Control 8	27.9
128	13	Control 8	27.1
128	15	Control 8	27.2
128	17	Control 8	27
128	19	Control 8	26.4
128	21	Control 8	26.7
128	23	Control 8	27.3
128	25	Control 8	27.1
129	-1	Control 8	27.4
129	1	Control 8	26.5
129	3	Control 8	25.5
129	5	Control 8	25.4
129	7	Control 8	26
129	9	Control 8	26.7
129	11	Control 8	27.4
129	13	Control 8	27.7
129	15	Control 8	27.4
129	17	Control 8	27.2
129	19	Control 8	27
129	21	Control 8	27.4
129	23	Control 8	27.8
129	25	Control 8	28
130	-1	Control 8	26.9
130	1	Control 8	23.7
130	3	Control 8	25.3
130	5	Control 8	25.8
130	7	Control 8	24.9
130	9	Control 8	25
130	11	Control 8	24.1
130	13	Control 8	26.3
130	15	Control 8	26.7
130	17	Control 8	27.1
130	19	Control 8	26.4
130	21	Control 8	26.4
130	23	Control 8	26.5
130	25	Control 8	27
131	-1	Control 8	26.3
131	1	Control 8	25.7
131	3	Control 8	25.3
131	5	Control 8	25.4
131	7	Control 8	24.7
131	9	Control 8	24.7
131	11	Control 8	24.4
131	13	Control 8	24.4
131	15	Control 8	24.8
131	17	Control 8	25.7
131	19	Control 8	24.4
131	21	Control 8	24.4
131	23	Control 8	24.4
131	25	Control 8	24.2
132	-1	Control 8	25.8
132	1	Control 8	25
132	3	Control 8	23.1
132	5	Control 8	24.4
132	7	Control 8	24.6
132	9	Control 8	24.9
132	11	Control 8	25
132	13	Control 8	24.9
132	15	Control 8	25.2
132	17	Control 8	26.1
132	19	Control 8	25
132	21	Control 8	24.8
132	23	Control 8	24.6
132	25	Control 8	24.5
133	-1	Control 8	26
133	1	Control 8	22.8
133	3	Control 8	22.1
133	5	Control 8	21.4
133	7	Control 8	21.7
133	9	Control 8	19.8
133	11	Control 8	22.1
133	13	Control 8	22.2
133	15	Control 8	21.8
133	17	Control 8	22.1
133	19	Control 8	21.8
133	21	Control 8	22.7
133	23	Control 8	22.8
133	25	Control 8	22.9
134	-1	Control 8	26.1
134	1	Control 8	23.4
134	3	Control 8	22.1
134	5	Control 8	22.2
134	7	Control 8	22.3
134	9	Control 8	21
134	11	Control 8	23.4
134	13	Control 8	23.6
134	15	Control 8	23.5
134	17	Control 8	23.7
134	19	Control 8	23.7
134	21	Control 8	24
134	23	Control 8	24.5
134	25	Control 8	24.9
135	-1	Water	27.6
135	1	Water	25.1
135	3	Water	26.7
135	5	Water	24.7
135	7	Water	24.7
135	9	Water	24.6
135	11	Water	25.1
135	13	Water	24.6
135	15	Water	25.1
135	17	Water	25.3
135	19	Water	25.2
135	21	Water	25.2
135	23	Water	25
135	25	Water	24.5
136	-1	Water	26.7
136	1	Water	25.6
136	3	Water	25.7
136	5	Water	24.8
136	7	Water	24.5
136	9	Water	24.4
136	11	Water	24.4
136	13	Water	24.5
136	15	Water	24.4
136	17	Water	24.4
136	19	Water	24.4
136	21	Water	24.4
136	23	Water	24.2
136	25	Water	24.3
137	-1	Water	27.4
137	1	Water	27.2
137	3	Water	26
137	5	Water	25
137	7	Water	24.8
137	9	Water	24.6
137	11	Water
137	13	Water	25
137	15	Water	24.6
137	17	Water	24.7
137	19	Water	24.8
137	21	Water	24.9
137	23	Water	24.6
137	25	Water	24.9
138	-1	Water	27.8
138	1	Water	27.4
138	3	Water	25.9
138	5	Water	25.2
138	7	Water	25
138	9	Water	24.9
138	11	Water	24.6
138	13	Water	24.5
138	15	Water	24.8
138	17	Water	24.8
138	19	Water	24.9
138	21	Water	24.7
138	23	Water	24.8
138	25	Water	25
139	-1	Water	26.5
139	1	Water	26.3
139	3	Water	25.7
139	5	Water	25.4
139	7	Water	24.7
139	9	Water	25.5
139	11	Water	25.1
139	13	Water	24.7
139	15	Water	24.9
139	17	Water	25.2
139	19	Water	25
139	21	Water	25.2
139	23	Water	25
139	25	Water	25.1
140	-1	Water	25.5
140	1	Water	23.5
140	3	Water	24.1
140	5	Water	22.9
140	7	Water	24
140	9	Water	23.8
140	11	Water	24.5
140	13	Water	24.2
140	15	Water	23.4
140	17	Water	23.4
140	19	Water	24.8
140	21	Water	24.4
140	23	Water	24
140	25	Water	24.3
141	-1	Water	26.9
141	1	Water	26.5
141	3	Water	24.4
141	5	Water	24.8
141	7	Water	24.9
141	9	Water	25.2
141	11	Water	25.4
141	13	Water	24.7
141	15	Water	24.8
141	17	Water	25.1				24.3	22.55	20.8	20.55	20.55	21.05	21.425	21.925	22.3	22.8	23.175	23.425	23.55	23.613
141	19	Water	25.2				24	22.25	21.75	22.25	22.5	22.625	22.875	23.125	23.375	23.5	23.625	23.75	23.9375	23.9688
141	21	Water	25				24.1	23.6	22.475	22.1625	22.1625	22.225	22.6	23.1625	23.35	23.475	23.85	24.1	24.225	24.35
141	23	Water	24.8				24.25	21.375	20.625	21.125	22.125	22.625	22.9375	23.125	23.3125	23.4375	23.5	23.625	23.75	23.75
141	25	Water	24.8				23.7	23.2	21.825	21.7	22.325	22.45	22.95	23.2625	23.7	23.7625	23.95	24.075	24.075	24.1375
142	-1	Control 9	24.3				24.3	23.6125	21.8	22.425	22.675	22.675	22.7375	23.05	23.425	23.675	23.8675	24.05	24.3	24.3
142	1	Control 9	22.55
142	3	Control 9	20.8
142	5	Control 9	20.55
142	7	Control 9	20.55
142	9	Control 9	21.05
142	11	Control 9	21.425
142	13	Control 9	21.925
142	15	Control 9	22.3
142	17	Control 9	22.8
142	19	Control 9	23.175
142	21	Control 9	23.425
142	23	Control 9	23.55
142	25	Control 9	23.613
143	-1	Control 9	24
143	1	Control 9	22.25
143	3	Control 9	21.75
143	5	Control 9	22.25
143	7	Control 9	22.5
143	9	Control 9	22.625
143	11	Control 9	22.875
143	13	Control 9	23.125
143	15	Control 9	23.375
143	17	Control 9	23.5
143	19	Control 9	23.625
[truncated: 143 more rows]
