# Supplementary material for: Effect of Capsaicin and Other Thermo-TRP Agonists on Thermoregulatory Processes in the American Cockroach
Source: Molecules. 2018 Dec 18;23(12):3360. doi: 10.3390/molecules23123360 (PMC6321544; doi:10.3390/molecules23123360)
Supplement: Supplementary file 1 [file molecules-23-03360-s001.zip › S1 spreadsheet1.xlsx]

## Sheet: vehicle
			thermal preferences between 1 to 23 hours of observation
				Control
			Time (hours)	1.	2.	3.	4.	5.	6.	7.	8.	9.	10.	11.	12.		mean
			1h	23.6	27.6	26.2	23.5	29.2	28.5	22.8	28.2	28.3	28.2	28.5	27.7		26.8583
			3h	27.66	27.6	27.2	26.14	28.48	28.5	22.8	28.2	28.3	29.16	27.62	27.7		27.4467
			5h	28.4	28.25	29.1	28.975	29.575	29.4	22.5	26.5	27.875	28.2	28.5	27.7		27.9146
			7h	27.85	28.575	28.075	27.675	29.95	28.5	22.8	22.8	28.3	28.2	28.5	27.7		27.4104
			9h	27.85	28.25	28.45	28.525	29.2	28.5	22.8	25.5	27.875	27.9	28.5	27.7		27.5875
			11h	28.5	28.575	29.375	28.525	28.6	28.25	25.575	27.425	27.875	28.2	27.8	27.7		28.0333
			13h	28.125	28.25	28.725	28.75	28.975	26.3	25.375	28.2	27.875	27.425	28.5	27.35		27.8208
			15h	28.4	28.9	28.45	25.175	29.575	26.9	27.1	28.2	27.45	22.9	27.7	27.35		27.3417
			17h	27.2	29.325	28.075	27.325	28.6	28.45	26.425	28.2	27.875	22.9	28.475	24.25		27.2583
			19h	28.125	28.575	28.075	28.975	29.575	28.5	26.125	27.85	27.475	25.675	29.25	24.1		27.6917
			21h	28.125	28.25	28.45	28.975	28.6	28.5	26.5	28.2	28.55	27.875	28.5	27.7		28.1854
			23h	28.5	28.25	26.75	27.175	27.825	27.575	22.225	26.725	29.05	28.5	27.4	26.95		27.2437
																	27.566
			mean	27.6946	28.3667	28.0771	27.4763	29.0129	28.1562	24.4187	27.1667	28.0667	27.0946	28.2704	26.9917		27.566	1.15729
			sd	1.3453	0.483986	0.93526	1.74788	0.610813	0.837347	1.89938	1.63555	0.455064	2.1256	0.526137	1.33652

## Sheet: camphor
			thermal preferences between 1 to 23 hours of observation
			Camphor
			100 mM
			Time	1.	2.	3.	4.	5.	6.	7.	8.	9.	10.	11.	12.		mean
			1h	29.8	30.5	30.2	28.5	32.8	31.1	31.5	30.5	28.8	33.2	29.1	29.4		30.45
			3h	30.16	32	31.36	29.78	31.1	30.38	30.48	29.44	30.6	32.1	31.18	29.14		30.6433
			5h	28.825	35.175	28.45	30.1	29.7	30.425	31.925	30.35	31.275	32.85	31.1	29.925		30.8417
			7h	28.75	33.35	29.2	30.75	30.375	31.1	31.825	30.35	31.05	31.5	30.45	29.075		30.6479
			9h	29.85	35.6	30.05	30.3	26.3	30.2	31.225	30.075	31.05	30.825	30.5	28.425		30.3667
			11h	27.975	35.6	30.975	29.625	30.425	27.8	30.675	30.5	30.6	30.5	30.15	28.75		30.2979
			13h	28.4	30.975	32.025	28.975	30.1	30.425	30.4	30.5	31.05	30.1	31.1	30.075		30.3438
			15h	29.8	31.575	30.225	28.975	29.7	29.775	30	30.075	30.6	31.475	30.8	28.425		30.1188
			17h	28.825	32.4	30.6	28.5	29.3	30	25.55	30.075	30.15	29.3	30.8	26.975		29.3729
			19h	26.25	34.675	29.725	29.3	28.5	29.35	30.6	31.75	30.15	29.525	28.05	27.725		29.6333
			21h	25.5	32.05	30.375	28.5	29.7	28.925	29.325	28.825	30.6	29.4	30.1	26		29.1083
			23h	23	31.075	29.875	28.9	30.1	29.35	31.225	31.325	28.4	31.5	31.1	25.4		29.2708
																	30.0913
			mean	28.0946	32.9146	30.255	29.3504	29.8417	29.9025	30.3942	30.3137	30.3604	31.0229	30.3692	28.2763		30.0913	1.24625
			sd	2.15021	1.89354	0.946191	0.759143	1.5312	0.941122	1.7026	0.759363	0.897437	1.31107	0.942168	1.48693
			10 mM
			Time	1.	2.	3.	4.	5.	6.	7.	8.	9.	10.	11.	12.		mean
			1h	30	28.8	30.2	30.2	30.1	30.9	27.8	33.1	29.3	30.8	30.7			30.1727
			3h	30.44	29.04	30.38	30.2	30.1	29.82	29.8	30.7	29.32	31.52	30.94			30.2055
			5h	30	29.1	30.2	30.475	30.6	31.1	29.9	31.275	31.025	29.85	31			30.4114
			7h	30.775	29.1	30.65	31.45	30.925	30.45	29.9	32.05	30.35	30.8	29.8			30.5682
			9h	30	29.4	30.425	29.825	29.475	30.025	29.55	30.25	28.975	31.425	30.4			29.9773
			11h	29.175	28.8	29.95	29.125	30.675	30.175	28.85	29.5	29.65	30.8	31			29.7909
			13h	30.275	29.4	29.55	27.5	29.8	30.75	28.6	30.25	29.3	29.875	30.4			29.6091
			15h	30	28.8	30.2	29.075	30.1	30.45	29.2	31.075	29	30.15	31			29.9136
			17h	30.275	29.4	30.425	28.75	30.1	30.025	29.525	29.875	30.325	30.775	31.3			30.0705
			19h	30	29.1	29.45	29.075	30.05	29.9	30.5	30.625	30.7	30.725	31			30.1023
			21h	29.725	28.8	29.7	29.5	31.1	30.175	29.525	29.875	30.05	30.475	31			29.9932
			23h	30.275	28	30.2	30.2	30.1	30.45	31.25	26.75	29.3	31.4	31.9			29.9841
																	30.0666
			mean	30.0783	28.9783	30.1108	29.6146	30.2604	30.3517	29.5333	30.4437	29.7746	30.7163	30.87			30.0666	0.555783
			sd	0.393552	0.389168	0.373952	1.01065	0.470548	0.405739	0.888073	1.53978	0.691968	0.562248	0.517933
			1 mM
			Time	1.	2.	3.	4.	5.	6.	7.	8.	9.	10.	11.	12.		mean
			1h	28.2	29.9	30	30.1	32.5	29.7	31.1	30	24.7	30.2	30.1	30.9		29.7833
			3h	29.66	28.58	28.88	29.66	31.62	31.3	31.28	30	28.18	31.64	30.5	30.9		30.1833
			5h	28.2	28.8	29	28.45	30.75	30.9	30.825	30.275	29.725	32.425	30.35	30.9		30.05
			7h	27.525	28.575	27.6	28.05	29.65	29.7	29.05	30	29.925	30.75	30.1	30.9		29.3187
			9h	28.4	28.3	28.4	29.95	28.7	29.25	29.175	27.225	29.95	28.55	30.1	30.75		29.0625
			11h	28.2	28.475	28.4	29.15	30.25	29.2	30	29.275	30.2	29.5	29.2	30.45		29.3583
			13h	28.2	27.85	28.4	27.9	29.525	29.375	31.325	30.275	29.7	31.3	29.8	30.6		29.5208
			15h	27.525	28.075	28.4	25.75	27.725	28.575	30	30	29.7	28.825	28.9	30.45		28.6604
			17h	27.75	28.075	29.05	24.5	29.975	28.4	31.1	30	29.45	29.45	28.9	30.6		28.9375
			19h	28.2	28.075	29.5	25.6	29.35	28.725	30	30	28.4	30.1	29.8	30.6		29.0292
			21h	28.2	28.075	29.2	28.6	30.425	29.375	30.275	30	29.2	29.2	28.825	30.45		29.3187
			23h	29.05	28.3	29.2	27.9	30.75	29.7	30	30	29.05	30.375	28.25	30.75		29.4437
																	29.3889
			mean	28.2592	28.4233	28.8358	27.9675	30.1017	30.3442	29.7542	29.015	30.1929	29.5688	30.6875	30.6875		29.4865	0.961342
			sd	0.600442	0.5408	0.634142	1.80744	1.27048	0.782304	0.834064	1.49144	1.17714	0.723244	0.186017	0.186017
			0.1 mM
			Time	1.	2.	3.	4.	5.	6.	7.	8.	9.	10.	11.	12.		mean
			1h	29.9	31.2	30	30.1	31.4	29.7	32	30	27.6	30.2	31.1	30.3		30.2917
			3h	29.38	29.26	29.96	30.42	30.88	29.4	31.54	30.42	31.1	29.56	30.2	31.92		30.3367
			5h	30.175	29.9	29.6	30.5	28.75	28.5	31.1	30	29.775	30.2	31.1	31.25		30.0708
			7h	27.975	29.5	30	26.9	26.075	29.775	30.825	31.225	31.675	29.725	31.925	31.725		29.7771
			9h	26.475	27.475	30	30.1	30.1	29.7	30.5	30	30.65	29.075	30.35	30.45		29.5729
			11h	29.05	30.55	30	28.7	29.2	29.45	30.275	30	30.425	29.45	30.1	30.45		29.8042
			13h	29.9	30.225	30	30.1	29.65	29.375	30.275	28.3	30.425	29.45	30.6	30.75		29.9208
			15h	28.2	30.55	29.6	30.1	29.65	28.275	30	30	29.7	28.7	30.35	28.375		29.4583
			17h	28.2	31.475	30.25	29.3	29.2	28.4	30.275	30.275	29.45	28.7	30.1	30.3		29.6604
			19h	29.05	31.75	29.2	29.7	28.3	26.975	30.275	30.55	29.7	28.375	30.1	31.225		29.6
			21h	28.475	30.55	28.8	30.1	28.3	27.3	30	30.55	29.45	29.075	30.6	30.75		29.4958
			23h	28.4	30.875	29.6	30.1	29.65	29.05	30.275	30.275	28.4	27.75	31.1	29.225		29.5583
																	29.7956
			mean	28.765	30.2758	29.7508	29.6767	29.2629	30.6117	30.1329	29.8625	29.1883	30.6354	30.56	30.56		29.9402	0.630205
			sd	1.03701	1.15491	0.413312	1.00507	1.36916	0.632507	0.681661	1.11714	0.72882	0.566133	0.996047	0.996047
			0.01 mM
			Time	1.	2.	3.	4.	5.	6.	7.	8.	9.	10.	11.	12.		mean
			1h	24	29.9	31.4	31.5	30.1	29.8	29.6	29.7	32.4	31	24.2	28.5		29.3417
			3h	24	30.58	30.74	29.86	29.54	30.02	28.82	29.32	31.08	29.44	23.4	28.5		28.775
			5h	25.85	30.3	29.9	28.675	30.1	30.05	29.95	29.675	31.4	29.375	22.85	29.4		28.9604
			7h	28.875	30.7	29.275	30.2	29.425	29.175	27.625	29.7	30.05	29.7	22.85	30.6		29.0146
			9h	27.95	30.7	30.2	30.2	29.125	30.075	29.625	29.7	30.05	29.7	23.2	30.6		29.2604
			11h	29.6	29.1	29.225	29.075	28.7	28	27.375	29.35	29.7	30.025	23.2	30.9		28.6875
			13h	29.2	27.7	28.85	29.775	30.05	28.925	27.875	27.9	29.325	29.7	23.2	29.4		28.4917
			15h	28.8	29.1	28.475	28.75	29.35	29.2	27.925	28.6	30.4	29.375	23.2	29.1		28.5229
			17h	27.7	29.5	29.15	28.7	30.05	29.475	28.625	29.325	31.075	29.05	25.15	31.25		29.0875
			19h	31.75	29.5	29.15	29.075	29.4	30.325	28.3	28.925	30.05	29.375	28.725	29.1		29.4729
			21h	30	28.3	28.4	30.55	29.075	30.625	28.3	29	31.425	29.7	28.4	30		29.4812
			23h	30	28.3	29.9	30.2	28.7	30.35	28.3	28.65	31.1	29.05	28.4	30		29.4125
																	29.0424
			mean	28.1437	29.4733	29.5554	29.7133	29.4679	28.5267	29.1537	30.6713	29.6242	24.7312	29.7792	29.7792		29.0516	1.50237
			sd	2.41087	1.01255	0.903283	0.877805	0.518181	0.829026	0.561702	0.883632	0.518397	2.36559	0.921821	0.921821

## Sheet: aitc
			thermal preferences between 1 to 23 hours of observation
			AITC
			100 mM
			Time	1.	2.	3.	4.	5.	6.	7.	8.	9.	10.	11.	12.		mean
			1h	21.1	25.3	25.4	27.6	23.8	28.5	19.8	25.2	21.6	26.5	24.7	21.8		24.275
			3h	22.02	25.7	29	27.84	25	27.46	23.5	26.2	25.14	26.6	25.3	24.76		25.71
			5h	24.75	26.3	28.95	27.75	25.7	26.8	22.1	26.2	26.4	27.4	25.7	24.8		26.0708
			7h	23.85	26.3	28.45	27.6	26.4	26.8	22.1	26.2	25.4	25.6	25.7	24.8		25.7667
			9h	23.4	25.3	28.45	26.775	26.6	26.8	23.5	25.2	25.4	25.825	25.7	24.8		25.6458
			11h	23.4	26.75	28.9	27.6	26.6	26.8	23.85	26.2	25.4	25.825	24.7	24.8		25.9021
			13h	23.4	26.3	28.9	27.6	26.6	26.8	23.5	26.2	25.4	26.275	24.7	24.8		25.8729
			15h	24.75	26.3	28.9	26.275	26.6	26.125	24.025	25.45	25.4	26.5	26.05	24.2		25.8812
			17h	25.2	26.3	28.9	26.5	26.6	26.8	24.2	25.2	25.4	26.275	26.1	24.6		26.0063
			19h	25.2	25.8	29.65	26.5	26.6	26.8	24.2	25.2	25.4	26.5	26.5	24.2		26.0458
			21h	25.65	25.775	30.4	26.5	27.025	26.8	25.1	25.2	25.4	25.825	25.7	24.8		26.1813
			23h	26.55	27.55	30.4	26.5	25.2	27.35	24.65	25.2	25.9	25.6	25.7	24.8		26.2833
																	25.8034
			mean	24.1058	26.1396	28.8583	27.0867	26.0604	26.9863	23.3771	25.6375	25.1867	26.2271	25.5458	24.43		25.8034	1.47298
			sd	1.55296	0.62826	1.26883	0.617489	0.948531	0.577412	1.4362	0.501418	1.17595	0.523478	0.587544	0.859112
			10 mM
			Time	1.	2.	3.	4.	5.	6.	7.	8.	9.	10.	11.	12.		mean
			1h	22.2	28.1	22.3	22.5	22.6	23.9	23.5	26.5	15	25.6	24.8	24.9		23.4917
			3h	22.2	27.36	23.34	23.28	23.56	26.8	22.94	26.78	16.28	24.28	24.8	24.9		23.8767
			5h	23.1	25.4	23.6	23.8	23.8	26.575	23.5	26.675	17.8	24.4	25.05	25.575		24.1062
			7h	23.4	27.3	23.6	23.8	23.8	26.8	22.8	26.5	16.6	24	24.8	26.3		24.1417
			9h	25.2	26.3	25.7	24.7	24.8	27.9	20.75	24.775	17.575	24.4	25.55	26.05		24.475
			11h	23.4	27.05	27.225	22.8	23.7	26.575	19.35	24.575	23.95	25.8	25.8	26.3		24.7104
			13h	25.2	26.3	27.225	25.6	24.3	26.8	19.35	24.85	24.5	25.6	25.3	26.05		25.0896
			15h	25.2	26.55	26.95	25.6	26.4	25.125	18	24.575	24.5	25.6	25.8	25.8		25.0083
			17h	25.2	26.55	26.4	25.6	26.6	26.8	18	24.5	24.5	26.05	24.125	25.35		24.9729
			19h	25.45	26.3	26.4	25.6	26	26.8	18.45	25.85	24.75	25.575	25.05	25.8		25.1688
			21h	25.7	21.825	26.725	26.1	25.5	27.35	19.8	26.675	24.5	24.6	24.8	26.3		24.9896
			23h	26.4	26.05	26.175	26.5	25.7	26.8	19.8	26.225	25	24.6	25.05	26.3		25.3833
																	24.6178
			mean	24.3875	26.2571	25.47	24.6567	24.73	26.5188	20.52	25.7067	21.2462	25.0421	25.0771	25.8021		24.6178	1.86432
			sd	1.43719	1.56458	1.75253	1.36528	1.29048	1.03924	2.12408	0.962696	4.11921	0.719234	0.479993	0.522065
			1 mM
			Time	1.	2.	3.	4.	5.	6.	7.	8.	9.	10.	11.	12.		mean
			1h	29.26	30.1	26.9	26.6	26.8	17.1	29.7	15.5	25.5	29.9	24.1	28.8		25.855
			3h	28.7	29.14	28.48	25.64	28.04	17.42	28.66	15.5	27.2	29	24.88	29.96		26.0517
			5h	27.3	29.2	29	26.3	28.075	18.7	29.375	15.5	26.8	30.45	26.1	29.8		26.3833
			7h	27.3	29.2	29	29	28.9	17.1	28.9	15.5	26.8	28.925	26.8	29.05		26.3729
			9h	26.7	28.35	28.675	28.65	28.35	17.1	28.9	15.5	27.3	28.925	25.4	28.55		26.0333
			11h	26.7	27.8	28.675	28.9	27.8	17.825	28.9	15.5	27.05	28.6	26.1	28.55		26.0333
			13h	26.7	28.075	28.025	28.9	28.35	21.8	27.6	15.5	26.8	26.975	27.625	29.55		26.325
			15h	27	28.075	28.025	28.4	28.9	24.75	28.9	15.5	27.55	27.8	27.625	28.05		26.7146
			17h	26.7	28.9	28.35	28.4	28.9	25.5	27.925	15.5	26.8	26.7	27.9	28.8		26.6979
			19h	26.7	27.8	27.7	28.9	28.9	25.5	28.2	18.125	27.8	26.7	27.9	28.8		26.9187
			21h		27.3	27.7	28.4	28.35	25.5	26.925	26	24.5	26.7	28.1	28.05		27.0477
			23h
			mean	27.306	28.54	28.23	28.0082	28.3059	20.7541	28.5441	16.6932	26.7364	28.2432	26.5936	28.9055		26.405	3.7597
			sd	0.924436	0.830407	0.63824	1.21455	0.6376	3.85492	0.810006	3.18559	0.947125	1.34885	1.37547	0.640178
			0.1 mM
			Time	1.	2.	3.	4.	5.	6.	7.	8.	9.	10.	11.	12.		mean
			1h	29.5	27.5	27.6	28.6	28.9	25.7	28	23.3	17.2	21.7	22.8	26.8		25.6333
			3h	26.74	26.54	27.08	27.96	28.36	26.22	28.78	26.44	25.3	27.3	26.9	28.32		27.1617
			5h	26.725	26.9	26	27.8	28.825	23.75	26.65	27.525	23.5	27.5	24.225	27.8		26.4333
			7h	25.825	26.3	26.3	26.875	27.875	27.35	27.025	27.3	25.3	27.8	26.6	27.8		26.8625
			9h	23.825	26.6	26.075	25.4	29.25	23.425	27.825	26.025	26.125	27.5	25.775	28.7		26.3771
			11h	24.35	26.3	27.125	26	28.225	25.975	27.025	26.8	25.85	27.25	26.575	27.55		26.5854
			13h	25	26.3	26.95	27.15	28.45	25.975	26.2	26.55	25.85	23.225	26.3	27.3		26.2708
			15h	26.125	25.2	24.675	27.2	28	25.7	25.6	27.525	26.9	27	26.325	26.8		26.4208
			17h	25.55	25.75	25.8	26.5	27.3	25.7	26.475	25.3	26.4	24.475	26.6	26.8		26.0542
			19h	25	25.2	26.45	25.95	27.3	25.7	26.15	25.75	25.85	25.95	26.85	27.05		26.1
			21h	25	25.2	26.45	25.95	27.3	24.85	26.475	26.3	25.575	23.6	26.6	26.8		25.8417
			23h	25.825	25.6125	26.05	26.225	27.3	25.7	25.6	26.55	25.3	27.25	25.775	25.975		26.0969
																	26.3198
			mean	25.7887	26.1169	26.3796	26.8008	28.0904	25.5037	26.8171	26.2804	24.9292	25.8792	25.9437	27.3079		26.3198	0.844976
			sd	1.46226	0.735486	0.766591	0.969505	0.695006	1.06099	0.97258	1.15874	2.56964	2.08149	1.22818	0.761594
			0.01 mM
			Time	1.	2.	3.	4.	5.	6.	7.	8.	9.	10.	11.	12.		mean
			1h	30.6	29.4	29.3	28.3	24.5	24.6	28	18.2	28.4	27.5	27.6	24		26.7
			3h	28.1	27.9	28.64	28.54	26.56	24.6	27.08	18.2	28	26.06	27.2	24.68		26.2967
			5h	28	27.9	28.95	29.25	28.325	25.2	25.45	18.2	26.875	27.25	27.1	26.625		26.5938
			7h	27.55	27.9	27.45	28.3	28.3	27.675	26.75	19.2	26.375	27.25	27.35	27.325		26.7854
			9h	27.325	27.45	27.9	27.7	27.7	27.975	27.825	22.2	27.4	27.25	27.35	27.3		27.1146
			11h	28	27.9	27.675	27.375	27.7	27.65	27.475	25.05	27.15	27.25	26.575	27.55		27.2792
			13h	28	27.675	28.375	27.4	26.45	27.325	27.025	25.475	26.375	25.3	26.6	27.3		26.9417
			15h	27.775	27.675	27.45	27.7	26.775	27	26.475	27.75	26.65	26.225	26.325	25.125		26.9104
			17h	28	27.9	27.225	27.4	27.7	27.65	27.3	26.8	26.9	26.5	27.1	26.8		27.2729
			19h	28.075	27.225	27.45	28.6	27.1	27	27.475	26.275	26.375	26.2	25.775	24.6		26.8458
			21h	27.85	27.55	28.25	27.7	26.45	27	27.65	25.275	25.925	24.3	26.325	23.1		26.4479
			23h
																	26.8353
			mean	28.1159	27.8614	28.0605	28.0241	27.0509	26.6977	27.1368	22.9659	26.9477	26.4623	26.8455	25.855		26.8353	1.40933
			sd	0.857851	0.558163	0.69201	0.613868	1.09528	1.26932	0.720147	3.83952	0.747534	0.993658	0.561674	1.58794

## Sheet: menthol
			thermal preferences between 1 to 23 hours of observation
			Menthol
			100 mM
			Time	1.	2.	3.	4.	5.	6.	7.	8.	9.	10.	11.	12.		mean
			1h	26.4	19.7	29.1	29.5	25.1	25	27.5	26.3	26.2	13.4	28.8	24.9		25.1583
			3h	29.02	27.86	28.86	23.28	25.42	27.92	26.5	27.58	26.76	13.4	27.24	26.58		25.8683
			5h	27.6	28.2	28.2	27.2	27.525	27.725	28.7	28.9	28.2	27.925	27.775	28.725		28.0562
			7h	26.35	27.9	27.9	27.55	28.675	28.05	28.1	27.85	27.6	27.6	27.675	27.75		27.75
			9h	28.15	28.475	27.85	25.525	24.15	28.05	27.375	28.2	28.225	27.925	27.3	29.05		27.5229
			11h	26.05	28.2	27.55	27.55	26.475	25	28.05	28.475	27.9	27.925	27.675	29.05		27.4917
			13h	26.7	28.2	28.2	27.2	27.8	27.45	27.8	28.55	27.6	27.6	27.3	28.075		27.7063
			15h	27	27.9	28.5	26.5	27.15	27.15	28.1	26.875	27.6	27.275	24.45	28.4		27.2417
			17h	28.2	27.9	27.9	26.175	26.5	28.075	27.5	27.5	28.5	27.6	27.3	28.4		27.6292
			19h	26.325	28.8	27.9	26.5	27.15	29.6	28.1	25.675	26.9	27.925	27.975	28.075		27.5771
			21h	26.35	28.475	27.9	27.25	26.15	27.725	26.325	25.975	26.9	26.025	27.025	28.075		27.0146
			23h
																	27.1833
			mean	27.1041	27.4191	28.1691	26.7482	26.5541	27.4314	27.6409	27.4436	27.4895	24.9636	27.3195	27.9164		27.1833	0.827606
			sd	0.986754	2.57757	0.472238	1.5328	1.30599	1.34894	0.713466	1.09927	0.718472	5.74312	1.06818	1.21159
			10 mM
			Time	1.	2.	3.	4.	5.	6.	7.	8.	9.	10.	11.	12.		mean
			1h	28.8	29.2	29.2	28.9	28.9	30.2	26.1	26.2	30	13.3	27.4	26.8		27.0833
			3h	28	29.6	30.08	29.42	29.16	29.36	26.44	25.32	27.44	21.54	26.24	24.88		27.29
			5h	29.075	30.2	29.475	28.95	30.2	30.2	28.6	26.2	27.4	27.1	26.95	28.15		28.5417
			7h	29.475	29.45	31.35	29.275	28.9	30.2	26.1	26.75	27.65	26.75	23.65	24.95		27.875
			9h	29.35	28.4	30.45	30.725	26.55	28.8	27.425	26.75	27.4	26.3	24.375	27.325		27.8208
			11h	29.625	30.2	30.65	28.9	28.9	29.15	27.2	27.025	27.2	27.8	25.725	24.525		28.075
			13h	29.35	28.7	30.375	29.25	27.925	28.525	26.4	26.75	26.15	26.525	26.725	27.15		27.8187
			15h	29.075	29.275	29.75	28.6	27.6	29.125	27.2	27.55	24.95	26.525	26.225	27.325		27.7667
			17h	28.45	28.55	30.1	28.25	28.575	30.2	27.2	27.025	26.475	27.45	26.175	27.5		27.9958
			19h	27.45	29.45	29.75	27.925	27.925	29.5	27.2	27.025	27.2	26.4	26.5	27.5		27.8187
			21h	27.75	29.2	29.125	27.6	27.925	30.2	26.9	27.3	27	25.175	26.225	28.475		27.7396
			23h	28.1	28.55	28.5	26.95	27.925	29.575	28.2	27.8	27.4	26.175	26.225	26.8		27.6833
																	27.7924
			mean	28.7083	29.2312	29.9004	28.7288	28.3738	29.5863	27.0804	26.8079	27.1887	25.0867	26.0346	26.7817		27.7924	1.50932
			sd	0.736649	0.60407	0.771172	0.975628	0.932004	0.609747	0.772636	0.666164	1.16577	4.04294	1.04892	1.29903
			1 mM
			Time	1.	2.	3.	4.	5.	6.	7.	8.	9.	10.	11.	12.		mean
			1h	27.8	25.8	26.1	26.1	19.9	28	30.2	28.2	28	28.9	24.5	11.5		25.4167
			3h	27.06	25.56	26.88	26.12	25.26	26.94	30.1	28.08	27.92	27.78	25.7	27.1		27.0417
			5h	27.8	27.05	27.125	26.475	25.75	26.725	28.325	27.6	27.625	28.95	26.95	27.725		27.3417
			7h	27.8	26.425	26.5	26.475	26.125	28.175	28.325	27.5	27.2	27.7	26.725	28.15		27.2583
			9h	26.825	26.75	26.5	26.1	25.5	29.025	27.8	27.8	28.15	28.3	27.4	27.1		27.2708
			11h	27.475	27.425	27.15	27.225	26.95	29.1	27.975	27.65	28	28.1	27.4	27.625		27.6729
			13h	27.15	26.725	27	26.85	26.95	27.45	27.8	27.2	28	28.1	26.95	28.35		27.3771
			15h	27.125	27.05	27.25	26.85	26.95	28.4	27.8	27.2	28	28.1	26.725	27.2		27.3875
			17h	27.8	26.725	26.5	26.1	26.1	28.8	27.275	27.2	27.5	27.3	27.45	26.775		27.1271
			19h	27.05	26.4	26.5	26.475	26.1	28.8	27.625	28.35	26.975	27.9	26.725	27.2		27.175
			21h	26.825	26.4	27	26.85	26.475	27.475	27.275	27.35	27.625	27.3	26.5	27.3		27.0312
			23h	27.8	26.1	26.4	26.1	26.1	28.4	28.05	27.35	27.225	27.3	26.5	27.1		27.0354
																	27.0946
			mean	27.3758	26.5342	26.7421	26.4767	25.68	28.1075	28.2125	27.6233	27.685	27.9775	26.6271	26.0938		27.0946	0.842289
			sd	0.408555	0.536791	0.367643	0.389973	1.90263	0.802265	0.964571	0.404954	0.388552	0.559612	0.827129	4.61919
			0.1 mM
			Time	1.	2.	3.	4.	5.	6.	7.	8.	9.	10.	11.	12.		mean
			1h	28.1	14.9	16.2	29.2	30.1		25.1	16.2	26.3	27.7	26.7	30.8		24.6636
			3h	27.98	16.12	26.48	28	29.72		26.16	16.2	26.3	26.1	26.48	29.36		25.3545
			5h	27.475	18.625	28.95	29	28.4		27.575	23.025	26.95	27.15	23.8	27.2		26.1955
			7h	27.55	27.475	29.7	30.2	29.8		32.025	24.8	27.6	27.425	27.525	27.6		28.3364
			9h	26.725	27.375	29.325	28.1	29.075		26.4	26.525	27.6	27.7	27.8	27		27.6023
			11h	27.875	27	29.675	28.125	26.5		26.7	26.3	27.9	27.15	27.25	27		27.4068
			13h	27.8	26.725	29.3	28.15	28.075		27	26.85	27.6	26.875	27.975	27.2		27.5955
			15h	27.8	26.4	29.3	27.8	26.6		27.3	25.975	25.85	26.6	26.7	27.2		27.0477
			17h	27.8	26.725	28.95	26.325	27.9		26.15	24.775	26.3	26.6	26.7	26.8		26.8205
			19h	27.15	26.4	28.6	23.525	28.4		24.35	24.375	26.3	26.6	26.7	25.525		26.175
			21h	27.05	26.575	28.675	29.1	28.4		23.1	25.3	26.925	26.6	26.425	25.7		26.7136
			23h	27.475	26.725	28.25	30.15	27.575		26.2	23.45	27.275	26.6	26.425	25.975		26.9182
																	26.7358
			mean	27.565	24.2538	27.7838	28.1396	28.3787		26.505	23.6479	26.9083	26.925	26.7067	27.28		26.7358	1.50223
			sd	0.413379	4.72821	3.74777	1.80399	1.16498		2.15515	3.67059	0.684598	0.501248	1.06292	1.49256
			0.01 mM
			Time	1.	2.	3.	4.	5.	6.	7.	8.	9.	10.	11.	12.		mean
			1h	29.3	24.6	22.4	29.6	29.5	29.3	25.2	26.1	27.6	26.3	27.9	26.6		27.0333
			3h	26.72	24.34	31.92	30.14	30.22	28.5	26.04	25.78	26.14	27.2	27.06	26.6		27.555
			5h	26.775	23.625	33.6	30.7	30.175	29.35	26.8	23.65	26.55	27.05	26.35	27.25		27.6563
			7h	29.3	23.95	33.6	26.85	29.5	29.3	26.8	25.3	23.6	27.05	26.5	26.6		27.3625
			9h	27.725	24.6	33.6	27.2	29.95	29.15	26.5	25.7	27.6	26.675	26.5	26.6		27.65
			11h	27.6	26.925	33.6	29.1	29.475	28.25	26.2	25.5	27.25	26.675	26.5	26.6		27.8063
			13h	26.875	29.4	33.6	29.6	29.5	27.55	27.95	27.15	22.375	24.9	26.5	26.425		27.6521
			15h	27.6	28.125	33.6	29.45	26.6	28.125	27.4	26.1	24.225	26.675	27.2	26.6		27.6417
			17h	28.875	28.55	32.65	28.05	30.15	29.3	26.8	25.5	26.55	26.3	26.5	26.6		27.9854
			19h	27.6	29.4	31.7	28.325	30.6	27.9	26.5	25.7	26.55	27.05	27.2	26.6		27.9271
			21h	27.05	25.025	32.65	27.9	30.4	27.55	27.4	26.05	27.25	27.05	26.5	26.425		27.6042
			23h	27.6	27	31.625	29.6	29.5	27.55	27.4	25.3	26.9	26.675	24.675	26.6		27.5354
																	27.6174
			mean	27.7517	26.295	32.0454	28.8762	29.6308	28.4854	26.7492	25.6525	26.0492	26.6333	26.6154	26.625		27.6174	1.85368
			sd	0.92581	2.18297	3.14176	1.19579	1.03679	0.758771	0.741564	0.804918	1.70572	0.621521	0.765558	0.208076

## Sheet: thymol
			thermal preferences between 1 to 23 hours of observation
			Thymol
			100 mM
			Time	1.	2.	3.	4.	5.	6.	7.	8.	9.	10.	11.	12.		mean
			1h	27.6	29.6	24.1	24.1	26.8	26.8	27.7	26.7	25.4	26.6	21.9	14.1		25.1167
			3h	28.32	29.96	26	25.2	27.76	27.92	28.6	26.96	27.62	28.36	25.9	21.08		26.9733
			5h	29.9	28.4	29.7	25.2	28	28.65	29.2	27.325	27.55	26.65	26.875	29.9		28.1125
			7h	29.4	28.85	30.2	25.2	27.1	28.5	29.2	27.95	27.2	27.5	26.625	29.075		28.0667
			9h	29.4	27.7	29.7	25.2	27.1	28.2	29.5	27.3	27.2	26.6	17.35	27.925		26.9313
			11h	27.875	28.4	29.925	26.05	28.075	27.85	29.2	27.9	27.55	26.9	17.65	28.425		27.15
			13h	29.2	28.175	29.275	26.325	26.725	28.8	28.075	27.9	27.55	27.55	27.25	28.9		27.9771
			15h	29.2	29.125	29.7	27.4	27.075	28.65	28.45	27	28.175	25.725	26.625	27.925		27.9208
			17h	29.65	28.65	29.275	26.9	28	29.225	28.075	27.9	27.55	27.5	26.375	28.25		28.1125
			19h	29.65	29.6	29.275	26.9	26.75	28.8	28.175	26.675	27.55	27.2	26.1	27.925		27.8833
			21h	28.95	28.175	29.7	27.6	25.775	29.225	29.125	26.675	28.175	27.5	26.875	27.6		27.9479
			23h	29.4	29.6	29.925	29.7	26.8	30.5	27.3	27	27.55	27.5	27.15	27.6		28.3354
																	27.544
			mean	29.0454	28.8529	28.8979	26.3146	27.1633	28.5933	28.55	27.2738	27.4225	27.1321	24.7229	26.5588		27.544	1.30582
			sd	0.731174	0.718197	1.86409	1.50516	0.684734	0.900031	0.7	0.516255	0.704439	0.678291	3.65739	4.49571
			10 mM
			Time	1.	2.	3.	4.	5.	6.	7.	8.	9.	10.	11.	12.		mean
			1h	29.7	28.5	26.1	29.9	24.2	30.7	27.7	24.2	27.9	27.8	26.6	14.1		26.45
			3h	29.62	30.06	26.1	29.42	21.7	30.1	27.26	25.46	27.56	27.8	27.04	14.1		26.3517
			5h	29.7	29.8	26.1	29.9	21.175	29.5	27.25	26.375	27.9	27.8	27.525	24		27.2521
			7h	29.7	30.1	28.35	29.3	26.3	29.5	29.975	26.7	26.85	27.8	27.425	28.575		28.3812
			9h	29.7	29.6	30.8	29.5	29.4	30.6	26.55	28.3	26.85	27.5	27.7	28.25		28.7292
			11h	29.4	29.8	29.75	29.3	27.5	29.275	25.975	28.35	24.325	28.6	26.875	27.6		28.0625
			13h	30.2	29.8	30.6	29.7	29.6	30.6	26.6	29	27	27.5	27.425	27.925		28.8292
			15h	28.6	29.6	30.4	29.5	28	29.5	28.175	27.95	26.3	26.9	26.875	27.6		28.2833
			17h	29.95	29.8	30.2	29.5	28.25	28.5	28.45	27.9	25.4	27.5	27.7	28.575		28.4771
			19h	29.95	29.6	29.775	29.3	28.5	30	25.725	27.9	27.55	27.8	27.7	28.25		28.5042
			21h	29.7	29.9	30.8	29.5	28.5	30.55	27.9	27.65	25.95	23.725	27.425	27.6		28.2667
			23h	29.425	29.6	30.6	29.9	29.75	29.05	27.3	28.25	27.2	25.45	28.45	27.475		28.5375
																	28.0104
			mean	29.6371	29.68	29.1313	29.56	26.9062	29.8229	27.405	27.3362	26.7321	27.1813	27.395	25.3375		28.0104	1.48512
			sd	0.394222	0.409523	1.9449	0.234172	2.97933	0.711868	1.1648	1.39334	1.07737	1.32301	0.496401	5.38433
			1 mM
			Time	1.	2.	3.	4.	5.	6.	7.	8.	9.	10.	11.	12.		mean
			1h	28.9	28.8	23.7	24.6	29.6	27.3	23.2	29.5	27.1	17.7	28.4	26.9		26.3083
			3h	28.26	28.22	23.7	24.74	29.18	27.9	23.2	28.66	28.42	17.7	28.4	27.7		26.34
			5h	28.1	28.8	23.7	23.7	28.9	27.55	23.45	28.1	28.05	17.7	27.85	28.25		26.1792
			7h	28.1	28.8	23.7	23.7	28.725	27.85	23.45	27.2	27.45	17.7	28.125	28.25		26.0875
			9h	28.3	28.8	23.7	23.7	27.75	28.05	23.2	27.8	27.45	17.7	28.4	28.6		26.1208
			11h	28.1	30.15	24.225	24.8	28.9	28.3	23.45	29.15	28.15	17.7	28.4	28.075		26.6167
			13h	27.775	28.875	22.9	27.425	28.825	28.05	23.2	27.8	28.5	18.2	27.85	28.075		26.4563
			15h	28.1	28.8	25.175	28.35	29.25	28.3	23.2	28.8	27.8	18.7	27.325	27.9		26.8083
			17h	27.775	28.8	26.125	25.775	29.25	28.05	23.2	29.5	25.3	24.9	26.875	28.6		27.0125
			19h	27.45	28.8	28	26.675	28.9	28.3	23.2	28.8	26.125	25.325	25.1	28.6		27.1063
			21h	28.1	28.775	28.6	27.05	28.9	28.3	23.2	28.5	26.875	26.15	26	28.425		27.4062
			23h	27.65	28.8	29.025	26.675	28.25	27.55	24.3	26.925	27.575	28.525	27.6	28.25		27.5938
																	26.6697
			mean	28.0508	28.8683	25.2125	25.5992	28.8692	27.9583	23.3542	28.3946	27.3996	20.6667	27.5271	28.1354		26.6697	2.52136
			sd	0.370852	0.437879	2.18207	1.61096	0.484603	0.340343	0.31799	0.842365	0.945433	4.20174	1.05779	0.481411
			0.1 mM
			Time	1.	2.	3.	4.	5.	6.	7.	8.	9.	10.	11.	12.		mean
			1h	27.6	27.1	28.8	26.4	27.5	28.7	23.1	27.5	27.7	16.5	27.9	26.8		26.3
			3h	26.88	29.08	29.52	28.38	28.14	28.38	24	26.94	28.06	23.48	27.3	26.34		27.2083
			5h	28.45	28.85	30.95	28.7	29.775	26.55	23.65	27.5	28	26.35	27.9	23.2		27.4896
			7h	27.6	30.6	30.6	29.1	29.775	27.55	25.25	27.15	28.15	27.05	28.875	25.3		28.0833
			9h	28.05	30.6	30.95	27.9	28.3	26.6	27.225	26.65	28	25.325	28.25	23.375		27.6021
			11h	28.275	30.6	29.7	28.7	29.125	27.9	27.8	27.15	27.7	24.5	26.425	23.8		27.6396
			13h	29.475	29.725	30.6	28.3	29.1	27.2	28	27.5	27.7	24.5	24.6	24.8		27.625
			15h	28.05	29.725	29.25	27.9	28.3	27.55	27.7	27.65	27.7	26.675	25.6	24.55		27.5542
			17h	28.275	28.85	30.15	27.5	27.5	26.5	27.7	27.8	27.325	25.4	28.075	22.95		27.3354
			19h	28.275	27.975	29.7	27.5	27.9	26.85	27.7	28.425	27.7	24.5	25.425	23.875		27.1521
			21h	27.6	27.675	29.25	28.3	28.7	26.25	27.6	28.45	27.7	24.5	24.6	24.8		27.1188
			23h	28.05	27.375	29.7	27.5	27.5	25.5								27.6042
																	27.3927
			mean	28.0483	29.0129	29.9308	28.015	28.4679	27.1275	26.3386	27.5195	27.7941	24.4345	26.8136	24.5264		27.3358	1.64212
			sd	0.626597	1.27342	0.710665	0.728741	0.831161	0.92941	1.92884	0.561028	0.235657	2.8485	1.54444	1.25416
			0.01 mM
			Time	1.	2.	3.	4.	5.	6.	7.	8.	9.	10.	11.	12.		mean
			1h	27.6	27.1	28.8	26.4	27.5	28.7	28.4	27.1	20.2	28.4	15.7	11.8		24.8083
			3h	26.88	29.08	29.52	28.38	28.14	28.38	27.84	27.54	27.2	27.58	19.18	13.12		26.07
			5h	28.45	28.85	30.95	28.7	29.775	26.55	25.975	28.125	20.5	27.65	13.1	26.025		26.2208
			7h	27.6	30.6	30.6	29.1	29.775	27.55	26.45	27.375	26.95	27.125	11.9	26.2		26.7687
			9h	28.05	30.6	30.95	27.9	28.3	26.6	28.05	27.925	28.4	26.85	11.9	25.6		26.7604
			11h	28.275	30.6	29.7	28.7	29.125	27.9	26.75	27.375	27.2	26.575	13.1	26		26.775
			13h	29.475	29.725	30.6	28.3	29.1	27.2	28.05	27.1	26.45	26.3	16.275	25.6		27.0146
			15h	28.05	29.725	29.25	27.9	28.3	27.55	27.35	27.85	27.2	27.9	26.125	25.1		27.6917
			17h	28.275	28.85	30.15	27.5	27.5	26.5	27.95	28.675	27.2	27.65	27.85	24.6		27.725
			19h	28.275	27.975	29.7	27.5	27.9	26.85	27	27.1	27.2	27.4	27.85	24.6		27.4458
			21h	27.6	27.675	29.25	28.3	28.7	26.25	26.5	26.85	26.275	27.4	28.3	24.6		27.3083
			23h	28.05	27.375	29.7	27.5	27.5	25.5								27.6042
																	26.8494
			mean	28.0483	29.0129	29.9308	28.015	28.4679	27.1275	27.3014	27.5468	25.8886	27.3482	19.2073	23.0223		26.7431	2.93017
			sd	0.626597	1.27342	0.710665	0.728741	0.831161	0.92941	0.810074	0.546408	2.79095	0.603872	6.94418	5.26355

## Sheet: first 30 min
		Thermal prefences in cockroaches in the first 30 minutes from application
		vehicle
			1.	2.	3.	4.	5.	6.	7.	8.	9.	10.	11.	12.
		0 min	18.3	30.6	12.8	20.9	13.9	22.4	21.6	28.2	29.3	32.9	28.5	26.3		23.8083
		10 min	29.9	28.9	30.3	23.5	22.2	28.5	22.8	26.8	26.6	32.9	28.5	22.9		26.9833
		20 min	23.6	28.9	26.2	20.9	29.2	24.7	22.8	28.2	29.3	31.6	28.5	28.9		26.9
		30 min	28.4	28.9	30.3	24.9	23.3	25.8	22.8	26.8	28.3	27	28.5	27.7		26.8917
		mean	25.05	29.325	24.9	22.55	22.15	25.35	22.5	27.5	28.375	31.1	28.5	26.45		26.1458	2.90241
		Camphor
		100 mM
			1.	2.	3.	4.	5.	6.	7.	8.	9.	10.	11.	12.
		0 min	37	35.6	30.2	37.6	31.4	28.5	26.2	24.7	38.7	31.8	26.5	31.5		31.6417
		10 min	30.5	18.5	28.9	21.8	27.3	28.5	26.2	33	31.5	28.9	33	35.1		28.6
		20 min	28.5	28.5	30.2	23.5	30.1	30.2	28.8	33	24.8	27.9	31.7	28.1		28.775
		30 min	21.8	31.9	30.2	23.5	30.1	30.2	31.5	31.6	30.6	33.2	33	28.1		29.6417
		mean	29.45	28.625	29.875	26.6	29.725	29.35	28.175	30.575	31.4	30.45	31.05	30.7		29.6646	1.35958
		10 mM
			1.	2.	3.	4.	5.	6.	7.	8.	9.	10.	11.	12.
		0 min	32	39.8	20.3	39.8	31.1	34.8	22.8	40.7	22.8	39.5	39.5			33.0091
		10 min	30	24.4	34	30.2	30.1	30.9	31.9	35.7	24.1	25.3	27			29.4182
		20 min	23.5	30	32.2	31.3	30.1	30.3	30.6	29.5	24.1	29.5	30.7			29.2545
		30 min	30	28.8	30.2	31.3	30.1	30.9	27.8	32.1	24.1	32	31.9			29.9273
		mean	28.875	30.75	29.175	33.15	30.35	31.725	28.275	34.5	23.775	31.575	32.275			30.4023	2.88759
		1 mM
			1.	2.	3.	4.	5.	6.	7.	8.	9.	10.	11.	12.
		0 min	24.5	31.1	23.8	37.2	30.1	27.8	29.9	28.3	30	31.7	24.7	32.2		29.275
		10 min	28.9	28.8	20.3	34.1	31.1	30.9	31	28.3	31	30.1	31.4	24		29.1583
		20 min	31.1	31.1	24.7	26.2	30.1	30.9	27.3	28.3	31	28.5	31.4	31.3		29.325
		30 min	30	30	26.4	30.2	30.1	30.9	28.2	28.3	30	30.1	31.4	28.4		29.5
		mean	28.625	30.25	23.8	31.925	30.35	30.125	29.1	28.3	30.5	30.1	29.725	28.975		29.3146	1.99284
		0.1 mM
			1.	2.	3.	4.	5.	6.	7.	8.	9.	10.	11.	12.
		0 min	33.5	18.2	21.8	23.6	28.9	36.6	25.9	28.3	31	34.1	30.1	23.7		27.975
		10 min	32	28.8	34	30.2	28.9	27.8	25.9	28.3	28.4	23.3	30.1	23.7		28.45
		20 min	32	31.1	26.4	30.2	31.1	30.9	22.1	29.9	30	30.1	31.4	24.9		29.175
		30 min	32	30	24.7	30.2	30.1	30.3	29.9	29.9	31	30.1	31.4	24.9		29.5417
		mean	32.375	27.025	26.725	28.55	29.75	31.4	25.95	29.1	30.1	29.4	30.75	24.3		28.7854	2.37935
		0.01 mM
			1.	2.	3.	4.	5.	6.	7.	8.	9.	10.	11.	12.
		0 min	31	28.3	32.4	32.4	23.2	24.8	30	39.2	39.1	18.4	34.4	32.2		30.45
		10 min	29.6	31	32.4	32.4	24.2	22.3	24	26.9	27.2	26	26.2	30.9		27.7583
		20 min	31	31	31.1	31	24.2	27.3	23.3	34.5	28.4	28.7	31.3	27.5		29.1083
		30 min	29.6	29.7	31.1	31	24.2	28.5	24	32.8	23	30.2	31.3	29.8		28.7667
		mean	30.3	30	31.75	31.7	23.95	25.725	25.325	33.35	29.425	25.825	30.8	30.1		29.0208	3.02872
		AITC
		100 mM
			1.	2.	3.	4.	5.	6.	7.	8.	9.	10.	11.	12.
		0 min	11.5	23.5	28	22.5	16	27.9	10.3	20	27.3	15.2	21.8	26.6		20.8833
		10 min	20.6	23.5	26.4	16.6	16.8	26.8	18	21.4	22.3	22.5	20.5	18.8		21.1833
		20 min	11.5	25.3	25.4	28.2	21.8	28.5	18	22.2	22.3	24.6	24.7	20.9		22.7833
		30 min	11.5	23.5	26.4	28.2	23.8	28.5	18	24.3	21.6	26.5	23.9	20.9		23.0917
		mean	13.775	23.95	26.55	23.875	19.6	27.925	16.075	21.975	23.375	22.2	22.725	21.8		21.9854	3.97877
		10 mM
			1.	2.	3.	4.	5.	6.	7.	8.	9.	10.	11.	12.
		0 min	23.4	28.8	18.4	26.5	26.2	22.9	18	23.6	11.2	18.5	16.6	16.8		20.9083
		10 min	23.4	28.8	23.6	15.9	22.6	22.9	23.5	22.2	15	21.8	26.6	21.8		22.3417
		20 min	27.1	27.3	21.6	22.5	22.6	23.9	22.1	24.3	16	24.6	24.8	24.9		23.475
		30 min	22.2	27.3	21.6	23.8	16.8	22.9	24.2	28.3	16	22.5	22.7	24.9		22.7667
		mean	24.025	28.05	21.3	22.175	22.05	23.15	21.95	24.6	14.55	21.85	22.675	22.1		22.3729	3.0694
		1 mM
			1.	2.	3.	4.	5.	6.	7.	8.	9.	10.	11.	12.
		0 min	32.8	22.8	37	28.9	18.4	17.1	15.8	13.9	12.2	18.1	22.8	17.6		21.45
		10 min	30	30.1	30	30.3	18.4	17.1	28.9	15.5	30.9	30.9	25.4	26.8		26.1917
		20 min	30	27.8	25.7	25.4	25.4	17.1	28.9	18.3	26.8	30.9	25.4	29.8		25.9583
		30 min	30	28.9	25.7	25.4	26.8	17.1	27.6	18.3	26.8	28.6	24.1	29.8		25.7583
		mean	30.7	27.4	29.6	27.5	22.25	17.1	25.3	16.5	24.175	27.125	24.425	26		24.8396	4.41269
		0.1 mM
			1.	2.	3.	4.	5.	6.	7.	8.	9.	10.	11.	12.
		0 min	33	35.3	23.5	15.9	14.2	24	11.8	12	26.4	17.3	20.7	33.8		22.325
		10 min	27.3	27.5	38.6	20.8	23	30.4	31	21.7	17.2	25.4	21.8	27.8		26.0417
		20 min	27.3	27.5	35.6	20.8	23	30.4	29.3	23.3	17.2	20.6	21.8	24		25.0667
		30 min	23.5	27.5	18.6	26.5	30.3	28.2	25	28.2	17.2	23.6	23.8	27.8		25.0167
		mean	27.775	29.45	29.075	21	22.625	28.25	24.275	21.3	19.5	21.725	22.025	28.35		24.6125	3.68997
		0.01 mM
			1.	2.	3.	4.	5.	6.	7.	8.	9.	10.	11.	12.
		0 min	28	33.5	29.3	28.3	22.9	24.6	13	33.2	25.3	27.5	21.8	35.7		26.925
		10 min	29.4	24.6	24.7	28.3	28.3	24.6	21.5	13.1	27.4	25.4	23.8	30		25.0917
		20 min	28	27	29.3	29.5	23.5	23.5	28	15.2	28.4	26.5	25.5	26.8		25.9333
		30 min	28	27.9	24.7	28.3	23.5	24.6	28	17.1	28.4	26.5	25.5	26.8		25.775
		mean	28.35	28.25	27	28.6	24.55	24.325	22.625	19.65	27.375	26.475	24.15	29.825		25.9312	2.93999
		Menthol
		100 mM
			1.	2.	3.	4.	5.	6.	7.	8.	9.	10.	11.	12.
		0 min	27.6	40.4	25	17.3	33.2	22.6	29.7	38	31.5	13.4	33.2	31.8		28.6417
		10 min	26.4	22.4	27.9	35	29.3	23.7	22.8	35.4	22.8	13.4	30	31.8		26.7417
		20 min	22.5	23.8	26.5	21.2	19.9	23.7	28.7	35.4	20.5	13.4	27.3	28.4		24.275
		30 min	22.5	23.8	29.1	26.5	25.1	23.7	27.5	28.9	21.6	13.4	26.2	28.4		24.725
		mean	24.75	27.6	27.125	25	26.875	23.425	27.175	34.425	24.1	13.4	29.175	30.1		26.0958	5.00269
		10 mM
			1.	2.	3.	4.	5.	6.	7.	8.	9.	10.	11.	12.
		0 min	25.1	34.6	27.8	23.6	39.5	21.2	26.1	22.1	24.5	13.3	31.5	26.8		26.3417
		10 min	28.8	29.2	26.4	28.9	27.6	34.5	26.1	26.2	34	10.8	26.5	24.6		26.9667
		20 min	29.9	30.2	30.3	33.2	30.2	30.2	27.2	26.2	22.2	13.3	26.5	28.8		27.35
		30 min	29.9	30.2	29.2	28.9	28.9	28.8	26.1	25.1	13	10.8	26.5	26.8		25.35
		mean	28.425	31.05	28.425	28.65	31.55	28.675	26.375	24.9	23.425	12.05	27.75	26.75		26.5021	5.09392
		1 mM
			1.	2.	3.	4.	5.	6.	7.	8.	9.	10.	11.	12.
		0 min	23.2	22.8	28.4	26.1	22.5	12.8	33.1	32.8	22.5	47	27.4	11.5		25.8417
		10 min	26.1	24.9	27.5	28.5	21.1	22.1	28.5	27.8	27.5	26.5	24.5	11.5		24.7083
		20 min	28.1	30	26.1	28.5	19.9	22.1	35.2	28.2	16.4	28.1	24.5	11.5		24.8833
		30 min	27.8	25.8	26.1	26.2	19.9	22.1	30.2	30	28	28.1	24.5	11.5		25.0167
		mean	26.3	25.875	27.025	27.325	20.85	19.775	31.75	29.7	23.6	32.425	25.225	11.5		25.1125	5.74754
		0.1 mM
			1.	2.	3.	4.	5.	6.	7.	8.	9.	10.	11.	12.
		0 min	27.8	18.8	16.2	32	30.1		28.4	16.2	30.1	26.6	17.9	20.6		24.0636
		10 min	33.1	18.8	16.2	23.9	24		27.3	16.2	26.3	26.6	26.7	28.6		24.3364
		20 min	26.5	16.8	16.2	16.1	30.1		25.1	16.2	23.5	26.6	25.6	28.6		22.8455
		30 min	26.5	16.8	16.2	32	30.1		28.4	16.2	26.3	26.6	17.9	28.6		24.1455
		mean	28.475	17.8	16.2	26	28.575		27.3	16.2	26.55	26.6	22.025	26.6		23.8477	4.89525
		0.01 mM
			1.	2.	3.	4.	5.	6.	7.	8.	9.	10.	11.	12.
		0 min	33.2	16.3	34.5	27.9	34.6	33.1	20.4	26.1	30.8	26.3	27.9	26.6		28.1417
		10 min	23.5	20.6	33.6	27.9	34.6	26.5	21.3	26.1	30.8	27.8	27.9	27.9		27.375
		20 min	22.4	33.4	30.6	30.7	36.4	26.5	30.2	26.1	30.8	27.8	21.8	27.9		28.7167
		30 min	29.3	24.6	27.8	30.7	29.5	27.9	20.4	26.1	27.6	26.3	26.5	26.6		26.9417
		mean	27.1	23.725	31.625	29.3	33.775	28.5	23.075	26.1	30	27.05	26.025	27.25		27.7937	3.07834
		Thymol
		100 mM
			1.	2.	3.	4.	5.	6.	7.	8.	9.	10.	11.	12.
		0 min	25.1	34.8	39.8	28	26.8	34.5	13.5	37.7	19.7	24.2	19.8	14.1		26.5
		10 min	27.6	26.7	30.6	30.6	21.4	24.5	25.4	19.7	22	30.4	23.1	15.5		24.7917
		20 min	27.6	23.9	25.2	25.2	21.4	24.5	32.3	25.3	23.1	26.6	23.1	15.5		24.475
		30 min	29.4	21.5	30.6	25.2	23	26.8	30.4	27.9	29	26.6	23.1	14.1		25.6333
		mean	27.425	26.725	31.55	27.25	23.15	27.575	25.4	27.65	23.45	26.95	22.275	14.8		25.35	4.15886
		10 mM
			1.	2.	3.	4.	5.	6.	7.	8.	9.	10.	11.	12.
		0 min	18.7	17.3	22.2	27.5	34.1	19.6	29.2	23	32.4	29.4	20.7	14.1		24.0167
		10 min	28.6	18.9	33.9	29.9	20.3	19.6	20.8	23	24.3	26.6	29.2	14.1		24.1
		20 min	29.7	22.3	20.5	29.1	20.3	28.5	23.1	18.1	30.6	27.8	29.2	14.1		24.4417
		30 min	30.7	33.9	23.7	27.5	20.3	28.5	32.3	19.7	26.5	27.8	26.6	14.1		25.9667
		mean	26.925	23.1	25.075	28.5	23.75	24.05	26.35	20.95	28.45	27.9	26.425	14.1		24.6312	4.04276
		1 mM
			1.	2.	3.	4.	5.	6.	7.	8.	9.	10.	11.	12.
		0 min	25.2	37.6	30.6	18.5	37.3	22	17	37.4	13.9	20.3	32.1	34		27.1583
		10 min	29.9	28.8	28.9	28.9	28.9	29.3	15.7	26.9	27.1	20.3	27.3	34		27.1667
		20 min	28.1	28.8	28.9	28.9	28.9	23.3	20.9	26.9	28.5	20.3	27.3	34		27.0667
		30 min	28.1	27.2	26.55	23.7	29.6	27.3	23.2	28.1	28.5	17.7	23.4	32		26.2792
		mean	27.825	30.6	28.7375	25	31.175	25.475	19.2	29.825	24.5	19.65	27.525	33.5		26.9177	4.38959
		0.1 mM
			1.	2.	3.	4.	5.	6.	7.	8.	9.	10.	11.	12.
		0 min	25.9	33.5	27.4	29.1	26.4	28.7	19.8	29.4	29.5	11	23.6	21.2		25.4583
		10 min	25.9	33.5	27.4	27.5	26.4	28.7	29.2	29.4	29.5	11	23.6	21.2		26.1083
		20 min	26.7	30.6	30.6	26.4	26.4	28.7	23.1	26.1	20	11	28.6	22.1		25.025
		30 min	26.7	30.6	28.8	26.4	27.5	27.9	23.1	27.5	23.4	11	28.6	22.1		25.3
		mean	26.3	32.05	28.55	27.35	26.675	28.5	23.8	28.1	25.6	11	26.1	21.65		25.4729	5.23738
		0.01 mM
			1.	2.	3.	4.	5.	6.	7.	8.	9.	10.	11.	12.
		0 min	28.7	26.5	14	37.1	26.4	25.5	31.2	12.8	28.2	21.2	28.3	11.8		24.3083
		10 min	34.8	22.2	26.5	26.4	33.4	26.5	20	20.4	13.8	28.4	15.7	14.4		23.5417
		20 min	33.2	26.5	22.5	26.4	29.1	25.5	28.4	22.8	28.2	30.1	17.3	11.8		25.15
		30 min	33.2	26.5	17.8	26.4	30.8	25.5	27	25.6	26.2	30.1	17.3	11.8		24.85
		mean	32.475	25.425	20.2	29.075	29.925	25.75	26.65	20.4	24.1	27.45	19.65	12.45		24.4625	5.50927

## Sheet: figure
		Preferred temperature								standard deviation
			control	camphor						vehicle	camphor
		Time:		100mM	10mM	1mM	0.1mM	0.01mM			100mM	10mM	1mM	0.1mM	0.01mM
		30 min	26.15	29.66	30.4	29.31	28.79	29.02		2.9	1.4	2.9	2	2.4	3
		1-23h	27.57	30.09	30.07	29.49	29.94	29.05		1.16	1.25	0.56	0.96	0.63	1.5
			control	AITC						vehicle	AITC
				100mM	10mM	1mM	0.1mM	0.01mM			100mM	10mM	1mM	0.1mM	0.01mM
		30 min	26.15	21.99	22.37	24.84	24.61	25.93		2.9	4	3.1	4.4	3.7	2.9
		1-23h	27.57	25.8	24.62	26.41	26.32	26.84		1.16	1.47	1.86	3.76	0.84	1.41
			control	menthol						vehicle	menthol
				100mM	10mM	1mM	0.1mM	0.01mM			100mM	10mM	1mM	0.1mM	0.01mM
		30 min	26.15	26.1	26.5	25.11	23.85	27.79		2.9	5	5.1	5.7	4.9	3.1
		1-23h	27.57	27.18	27.79	27.09	26.74	27.62		1.16	0.83	1.51	0.84	1.5	1.85
			control	thymol						vehicle	thymol
				100mM	10mM	1mM	0.1mM	0.01mM			100mM	10mM	1mM	0.1mM	0.01mM
		30 min	26.15	25.35	24.63	26.92	25.47	24.46		2.9	4.2	4	4.4	5.2	5.5
		1-23h	27.57	27.54	28.01	26.67	27.34	26.74		1.16	1.31	1.49	2.52	1.64	2.93
